# Supplementary material for: Chemical tuning of spin clock transitions in molecular monomers based on nuclear spin-free Ni(ii)
Source: Chem Sci. 2021 Feb 25;12(14):5123–33. doi: 10.1039/d0sc05856d (PMC8179637; doi:10.1039/d0sc05856d)
Supplement: SC-012-D0SC05856D-s002 [file SC-012-D0SC05856D-s002.cif]

# Electronic Supplementary Material (ESI) for Chemical Science.
# This journal is © The Royal Society of Chemistry 2021

####################################################################### 
# 
# This file contains crystal structure data downloaded from the 
# Cambridge Structural Database (CSD) hosted by the Cambridge 
# Crystallographic Data Centre (CCDC).
# 
# Full information about CCDC data access policies and citation 
# guidelines are available at http://www.ccdc.cam.ac.uk/access/V1 
# 
# Audit and citation data items may have been added by the CCDC. 
# Please retain this information to preserve the provenance of 
# this file and to allow appropriate attribution of the data. 
# 
#######################################################################

data_Ni(imdipa)NCS2
_database_code_depnum_ccdc_archive 'CCDC 2000847'
loop_
_audit_author_name
_audit_author_address
'Regis Guillot'
;ICMMO UMR CNRS Universite Paris Saclay FRANCE
France
;
_audit_update_record             
;
2020-06-22 deposited with the CCDC.	2021-02-22 downloaded from the CCDC.
;

_audit_creation_method           SHELXL-2018/3
_chemical_name_systematic        ?
_chemical_name_common            ?
_chemical_melting_point          ?
_chemical_formula_moiety         '2(C16 H27 N8 Ni S), 2(C N S), C H4 O '
_chemical_formula_sum            'C35 H58 N18 Ni2 O S4'
_chemical_formula_weight         992.65

loop_
_atom_type_symbol
_atom_type_description
_atom_type_scat_dispersion_real
_atom_type_scat_dispersion_imag
_atom_type_scat_source
C C 0.0031 0.0016 'International Tables Vol C Tables 4.2.6.8 and 6.1.1.4'
H H 0.0000 0.0000 'International Tables Vol C Tables 4.2.6.8 and 6.1.1.4'
N N 0.0061 0.0033 'International Tables Vol C Tables 4.2.6.8 and 6.1.1.4'
S S 0.1250 0.1239 'International Tables Vol C Tables 4.2.6.8 and 6.1.1.4'
Ni Ni 0.3393 1.1124 'International Tables Vol C Tables 4.2.6.8 and 6.1.1.4'
O O 0.0109 0.0061 'International Tables Vol C Tables 4.2.6.8 and 6.1.1.4'

_space_group_crystal_system      monoclinic
_space_group_IT_number           14
_space_group_name_H-M_alt        'P 21/n'
_space_group_name_Hall           '-P 2yn'

_shelx_space_group_comment       
;
The symmetry employed for this shelxl refinement is uniquely defined
by the following loop, which should always be used as a source of
symmetry information in preference to the above space-group names.
They are only intended as comments.
;

loop_
_space_group_symop_operation_xyz
'x, y, z'
'-x+1/2, y+1/2, -z+1/2'
'-x, -y, -z'
'x-1/2, -y-1/2, z-1/2'

_cell_length_a                   14.8018(4)
_cell_length_b                   16.4349(4)
_cell_length_c                   19.1348(5)
_cell_angle_alpha                90
_cell_angle_beta                 102.4940(10)
_cell_angle_gamma                90
_cell_volume                     4544.6(2)
_cell_formula_units_Z            4
_cell_measurement_temperature    100(1)
_cell_measurement_reflns_used    9271
_cell_measurement_theta_min      2.51
_cell_measurement_theta_max      32.76


_exptl_crystal_description       block
_exptl_crystal_colour            purple
_exptl_crystal_density_meas      ?
_exptl_crystal_density_method    ?
_exptl_crystal_density_diffrn    1.451
_exptl_crystal_F_000             2088
_exptl_transmission_factor_min   ?
_exptl_transmission_factor_max   ?
_exptl_crystal_size_max          0.340
_exptl_crystal_size_mid          0.290
_exptl_crystal_size_min          0.180
_exptl_absorpt_coefficient_mu    1.064
_shelx_estimated_absorpt_T_min   0.726
_shelx_estimated_absorpt_T_max   0.839
_exptl_absorpt_correction_type   multi-scan
_exptl_absorpt_correction_T_min  0.7072
_exptl_absorpt_correction_T_max  0.8465
_exptl_absorpt_process_details   SADABS
_diffrn_ambient_temperature      100(1)
_diffrn_radiation_wavelength     0.71073
_diffrn_radiation_type           MoK\a
_diffrn_radiation_source         'sealed tube'
_diffrn_radiation_monochromator  graphite

_diffrn_measurement_device_type  'Bruker APEX-II CCD'
_diffrn_measurement_method       '\f and \w scans'

_diffrn_detector_area_resol_mean ?
_diffrn_reflns_number            145386
_diffrn_reflns_av_unetI/netI     0.0170
_diffrn_reflns_av_R_equivalents  0.0300
_diffrn_reflns_limit_h_min       -22
_diffrn_reflns_limit_h_max       22
_diffrn_reflns_limit_k_min       -24
_diffrn_reflns_limit_k_max       25
_diffrn_reflns_limit_l_min       -28
_diffrn_reflns_limit_l_max       17
_diffrn_reflns_theta_min         1.584
_diffrn_reflns_theta_max         32.858
_diffrn_reflns_theta_full        25.000
_diffrn_measured_fraction_theta_max 0.991
_diffrn_measured_fraction_theta_full 1.000
_diffrn_reflns_Laue_measured_fraction_max 0.991
_diffrn_reflns_Laue_measured_fraction_full 1.000
_diffrn_reflns_point_group_measured_fraction_max 0.991
_diffrn_reflns_point_group_measured_fraction_full 1.000
_reflns_number_total             16791
_reflns_number_gt                14103
_reflns_threshold_expression     'I > 2\s(I)'
_reflns_Friedel_coverage         0.000
_reflns_Friedel_fraction_max     .
_reflns_Friedel_fraction_full    .

_reflns_special_details          
;
 Reflections were merged by SHELXL according to the crystal
 class for the calculation of statistics and refinement.
 
 _reflns_Friedel_fraction is defined as the number of unique
 Friedel pairs measured divided by the number that would be
 possible theoretically, ignoring centric projections and
 systematic absences.
;

_computing_data_collection       ?
_computing_cell_refinement       ?
_computing_data_reduction        ?
_computing_structure_solution    ?
_computing_structure_refinement  'SHELXL-2018/3 (Sheldrick, 2018)'
_computing_molecular_graphics    ?
_computing_publication_material  ?
_refine_special_details          ?
_refine_ls_structure_factor_coef Fsqd
_refine_ls_matrix_type           full
_refine_ls_weighting_scheme      calc
_refine_ls_weighting_details     
'w=1/[\s^2^(Fo^2^)+(0.0487P)^2^+4.9647P] where P=(Fo^2^+2Fc^2^)/3'
_atom_sites_solution_primary     difmap
_atom_sites_solution_secondary   ?
_atom_sites_solution_hydrogens   geom
_refine_ls_hydrogen_treatment    constr
_refine_ls_extinction_method     none
_refine_ls_extinction_coef       .
_refine_ls_number_reflns         16791
_refine_ls_number_parameters     545
_refine_ls_number_restraints     0
_refine_ls_R_factor_all          0.0487
_refine_ls_R_factor_gt           0.0368
_refine_ls_wR_factor_ref         0.1085
_refine_ls_wR_factor_gt          0.0975
_refine_ls_goodness_of_fit_ref   1.060
_refine_ls_restrained_S_all      1.060
_refine_ls_shift/su_max          0.002
_refine_ls_shift/su_mean         0.000

loop_
_atom_site_label
_atom_site_type_symbol
_atom_site_fract_x
_atom_site_fract_y
_atom_site_fract_z
_atom_site_U_iso_or_equiv
_atom_site_adp_type
_atom_site_occupancy
_atom_site_site_symmetry_order
_atom_site_calc_flag
_atom_site_refinement_flags_posn
_atom_site_refinement_flags_adp
_atom_site_refinement_flags_occupancy
_atom_site_disorder_assembly
_atom_site_disorder_group
C1 C 0.05920(10) 0.33384(9) 0.93744(8) 0.0158(2) Uani 1 1 d . . . . .
H1 H 0.053903 0.322014 0.984989 0.019 Uiso 1 1 calc R U . . .
C2 C 0.01041(11) 0.29661(9) 0.87737(8) 0.0190(3) Uani 1 1 d . . . . .
H2 H -0.034772 0.255053 0.874962 0.023 Uiso 1 1 calc R U . . .
C3 C 0.10427(11) 0.38820(9) 0.84801(8) 0.0179(3) Uani 1 1 d . . . . .
C4 C 0.15005(13) 0.44639(11) 0.80675(8) 0.0259(3) Uani 1 1 d . . . . .
H4A H 0.173809 0.416792 0.769382 0.031 Uiso 1 1 calc R U . . .
H4B H 0.104760 0.487452 0.782962 0.031 Uiso 1 1 calc R U . . .
C5 C 0.24987(13) 0.56473(10) 0.82543(8) 0.0239(3) Uani 1 1 d . . . . .
H5A H 0.193612 0.599007 0.813776 0.029 Uiso 1 1 calc R U . . .
H5B H 0.270283 0.553737 0.780366 0.029 Uiso 1 1 calc R U . . .
C7 C 0.29426(12) 0.64920(10) 0.93983(8) 0.0218(3) Uani 1 1 d . . . . .
H7A H 0.337248 0.694228 0.958293 0.026 Uiso 1 1 calc R U . . .
H7B H 0.232285 0.673400 0.922091 0.026 Uiso 1 1 calc R U . . .
C8 C 0.24527(12) 0.64309(9) 1.05043(8) 0.0209(3) Uani 1 1 d . . . . .
H8A H 0.184137 0.662053 1.023458 0.025 Uiso 1 1 calc R U . . .
H8B H 0.283878 0.691948 1.064992 0.025 Uiso 1 1 calc R U . . .
C9 C 0.23149(12) 0.60027(10) 1.11769(8) 0.0222(3) Uani 1 1 d . . . . .
H9A H 0.215552 0.641647 1.150640 0.027 Uiso 1 1 calc R U . . .
H9B H 0.291027 0.575336 1.141679 0.027 Uiso 1 1 calc R U . . .
C10 C 0.15732(11) 0.53458(9) 1.10621(8) 0.0183(3) Uani 1 1 d . . . . .
H10A H 0.147230 0.516709 1.153338 0.022 Uiso 1 1 calc R U . . .
H10B H 0.098517 0.557968 1.079013 0.022 Uiso 1 1 calc R U . . .
C11 C 0.38477(11) 0.57390(10) 1.03849(8) 0.0205(3) Uani 1 1 d . . . . .
H11A H 0.417236 0.623886 1.057289 0.031 Uiso 1 1 calc R U . . .
H11B H 0.417406 0.547923 1.004993 0.031 Uiso 1 1 calc R U . . .
H11C H 0.382999 0.536604 1.078134 0.031 Uiso 1 1 calc R U . . .
C12 C 0.25606(10) 0.41274(9) 1.11137(7) 0.0166(2) Uani 1 1 d . . . . .
H12A H 0.228548 0.366875 1.133089 0.020 Uiso 1 1 calc R U . . .
H12B H 0.292665 0.446233 1.150435 0.020 Uiso 1 1 calc R U . . .
C13 C 0.31704(9) 0.38102(9) 1.06519(7) 0.0138(2) Uani 1 1 d . . . . .
C14 C 0.43044(11) 0.32008(10) 1.02875(8) 0.0202(3) Uani 1 1 d . . . . .
H14 H 0.482776 0.287223 1.027177 0.024 Uiso 1 1 calc R U . . .
C15 C 0.38252(10) 0.36801(9) 0.97523(8) 0.0169(2) Uani 1 1 d . . . . .
H15 H 0.395972 0.374261 0.929184 0.020 Uiso 1 1 calc R U . . .
C16 C 0.03801(10) 0.60762(9) 0.89939(7) 0.0146(2) Uani 1 1 d . . . . .
N1 N 0.11746(9) 0.39134(7) 0.91852(6) 0.0146(2) Uani 1 1 d . . . . .
N2 N 0.22727(10) 0.48701(8) 0.85641(7) 0.0181(2) Uani 1 1 d . . . . .
H112 H 0.282352 0.451285 0.857929 0.022 Uiso 1 1 calc R U . . .
N3 N 0.28918(9) 0.59395(8) 1.00084(7) 0.0169(2) Uani 1 1 d . . . . .
N4 N 0.18165(8) 0.46283(7) 1.06706(6) 0.0138(2) Uani 1 1 d . . . . .
H4 H 0.125376 0.427442 1.058741 0.017 Uiso 1 1 calc R U . . .
N5 N 0.31128(8) 0.40605(8) 0.99865(6) 0.0138(2) Uani 1 1 d . . . . .
N6 N 0.09372(10) 0.56375(8) 0.93103(7) 0.0203(2) Uani 1 1 d . . . . .
N7 N 0.04004(10) 0.33156(8) 0.82094(7) 0.0197(2) Uani 1 1 d . . . . .
H226 H 0.020647 0.319246 0.775403 0.024 Uiso 1 1 calc R U . . .
N8 N 0.38790(9) 0.32878(8) 1.08542(7) 0.0181(2) Uani 1 1 d . . . . .
H8 H 0.404052 0.304610 1.127303 0.022 Uiso 1 1 calc R U . . .
S1 S -0.04156(3) 0.66930(2) 0.85525(2) 0.01660(7) Uani 1 1 d . . . . .
Ni1 Ni 0.20498(2) 0.48703(2) 0.96315(2) 0.01203(4) Uani 1 1 d . . . . .
C6 C 0.32551(13) 0.61053(10) 0.87654(8) 0.0238(3) Uani 1 1 d . . . . .
H6A H 0.349760 0.653791 0.849599 0.029 Uiso 1 1 calc R U . . .
H6B H 0.376964 0.572480 0.895078 0.029 Uiso 1 1 calc R U . . .
C17 C 0.07076(10) 0.33803(9) 0.44180(7) 0.0151(2) Uani 1 1 d . . . . .
H17 H 0.074501 0.321655 0.489957 0.018 Uiso 1 1 calc R U . . .
C18 C 0.02152(11) 0.29901(9) 0.38276(8) 0.0179(3) Uani 1 1 d . . . . .
H18 H -0.015127 0.251416 0.381921 0.021 Uiso 1 1 calc R U . . .
C19 C 0.09179(10) 0.40533(9) 0.34991(7) 0.0147(2) Uani 1 1 d . . . . .
C20 C 0.12690(11) 0.46906(9) 0.30726(7) 0.0180(3) Uani 1 1 d . . . . .
H20A H 0.137740 0.445639 0.262114 0.022 Uiso 1 1 calc R U . . .
H20B H 0.081263 0.513703 0.295308 0.022 Uiso 1 1 calc R U . . .
C21 C 0.24705(15) 0.57197(12) 0.31744(9) 0.0299(4) Uani 1 1 d . . . . .
H21A H 0.194491 0.609668 0.301386 0.036 Uiso 1 1 calc R U . . .
H21B H 0.269291 0.554246 0.274656 0.036 Uiso 1 1 calc R U . . .
C22 C 0.32434(14) 0.61665(13) 0.36785(10) 0.0312(4) Uani 1 1 d . . . . .
H22A H 0.351878 0.656813 0.339983 0.037 Uiso 1 1 calc R U . . .
H22B H 0.373231 0.577069 0.388581 0.037 Uiso 1 1 calc R U . . .
C23 C 0.29305(14) 0.66092(11) 0.42891(9) 0.0277(4) Uani 1 1 d . . . . .
H23A H 0.336244 0.706563 0.444831 0.033 Uiso 1 1 calc R U . . .
H23B H 0.231202 0.684697 0.409746 0.033 Uiso 1 1 calc R U . . .
C24 C 0.24574(12) 0.66395(10) 0.54053(9) 0.0247(3) Uani 1 1 d . . . . .
H24A H 0.184436 0.682122 0.513247 0.030 Uiso 1 1 calc R U . . .
H24B H 0.285022 0.712991 0.551825 0.030 Uiso 1 1 calc R U . . .
C25 C 0.23300(12) 0.62703(11) 0.61067(9) 0.0253(3) Uani 1 1 d . . . . .
H25A H 0.216575 0.671244 0.640795 0.030 Uiso 1 1 calc R U . . .
H25B H 0.293103 0.604295 0.636065 0.030 Uiso 1 1 calc R U . . .
C26 C 0.16010(11) 0.56049(11) 0.60441(8) 0.0218(3) Uani 1 1 d . . . . .
H26A H 0.152833 0.545435 0.652990 0.026 Uiso 1 1 calc R U . . .
H26B H 0.100046 0.582117 0.577789 0.026 Uiso 1 1 calc R U . . .
C27 C 0.38314(11) 0.59065(10) 0.53060(9) 0.0219(3) Uani 1 1 d . . . . .
H27A H 0.381612 0.557728 0.573026 0.033 Uiso 1 1 calc R U . . .
H27B H 0.417286 0.641111 0.545237 0.033 Uiso 1 1 calc R U . . .
H27C H 0.413899 0.560011 0.498452 0.033 Uiso 1 1 calc R U . . .
C28 C 0.25929(10) 0.43901(10) 0.61247(7) 0.0171(3) Uani 1 1 d . . . . .
H28A H 0.233485 0.397508 0.640190 0.021 Uiso 1 1 calc R U . . .
H28B H 0.300009 0.475544 0.646602 0.021 Uiso 1 1 calc R U . . .
C29 C 0.31321(9) 0.39884(9) 0.56506(7) 0.0137(2) Uani 1 1 d . . . . .
C30 C 0.41412(11) 0.32303(10) 0.52614(9) 0.0216(3) Uani 1 1 d . . . . .
H30 H 0.460656 0.284049 0.523523 0.026 Uiso 1 1 calc R U . . .
C31 C 0.37118(11) 0.37367(10) 0.47308(8) 0.0188(3) Uani 1 1 d . . . . .
H31 H 0.382825 0.375852 0.426200 0.023 Uiso 1 1 calc R U . . .
C32 C 0.02529(10) 0.61606(9) 0.40061(7) 0.0144(2) Uani 1 1 d . . . . .
C34 C 0.33301(12) 0.27445(11) 0.24916(8) 0.0223(3) Uani 1 1 d . . . . .
C35 C 0.9791(2) 0.0407(2) 0.78033(16) 0.0591(8) Uani 1 1 d . . . . .
H35A H 1.002326 0.000918 0.818094 0.089 Uiso 1 1 calc R U . . .
H35B H 0.929639 0.072934 0.793477 0.089 Uiso 1 1 calc R U . . .
H35C H 1.029710 0.076840 0.774565 0.089 Uiso 1 1 calc R U . . .
N9 N 0.11426(8) 0.40504(8) 0.42057(6) 0.0139(2) Uani 1 1 d . . . . .
N10 N 0.21466(10) 0.50018(8) 0.35159(7) 0.0183(2) Uani 1 1 d . . . . .
H10 H 0.261414 0.456745 0.349808 0.022 Uiso 1 1 calc R U . . .
N11 N 0.28765(10) 0.61040(8) 0.49304(7) 0.0192(2) Uani 1 1 d . . . . .
N12 N 0.18338(9) 0.48640(8) 0.56753(6) 0.0157(2) Uani 1 1 d . . . . .
H12 H 0.127586 0.450736 0.562357 0.019 Uiso 1 1 calc R U . . .
N13 N 0.30806(8) 0.42142(8) 0.49786(6) 0.0142(2) Uani 1 1 d . . . . .
N14 N 0.08899(10) 0.57947(8) 0.43094(7) 0.0202(2) Uani 1 1 d . . . . .
N15 N 0.03575(9) 0.34257(8) 0.32473(7) 0.0175(2) Uani 1 1 d . . . . .
H150 H 0.012463 0.331453 0.279425 0.021 Uiso 1 1 calc R U . . .
N16 N 0.37666(9) 0.33957(8) 0.58432(7) 0.0177(2) Uani 1 1 d . . . . .
H16 H 0.391410 0.315812 0.626466 0.021 Uiso 1 1 calc R U . . .
N18 N 0.39023(13) 0.25622(12) 0.22024(9) 0.0356(4) Uani 1 1 d . . . . .
S2 S -0.06542(3) 0.66742(2) 0.35884(2) 0.01710(7) Uani 1 1 d . . . . .
S4 S 0.25463(3) 0.30223(3) 0.29314(2) 0.02827(9) Uani 1 1 d . . . . .
Ni2 Ni 0.20159(2) 0.50370(2) 0.46106(2) 0.01249(4) Uani 1 1 d . . . . .
O1 O 0.94436(17) -0.00025(18) 0.71552(14) 0.0830(9) Uani 1 1 d . . . . .
H100 H 0.986616 -0.028367 0.704541 0.125 Uiso 1 1 calc R U . . .
C33 C 0.13361(13) 0.84974(11) 0.72642(8) 0.0243(3) Uani 1 1 d . . . . .
N17 N 0.10746(15) 0.91136(12) 0.69902(9) 0.0396(4) Uani 1 1 d . . . . .
S3 S 0.16994(3) 0.76321(3) 0.76453(2) 0.02615(9) Uani 1 1 d . . . . .

loop_
_atom_site_aniso_label
_atom_site_aniso_U_11
_atom_site_aniso_U_22
_atom_site_aniso_U_33
_atom_site_aniso_U_23
_atom_site_aniso_U_13
_atom_site_aniso_U_12
C1 0.0178(6) 0.0150(6) 0.0139(6) 0.0008(4) 0.0023(5) -0.0023(5)
C2 0.0222(7) 0.0165(6) 0.0168(6) -0.0001(5) 0.0008(5) -0.0051(5)
C3 0.0225(7) 0.0173(6) 0.0120(6) -0.0002(5) -0.0008(5) -0.0049(5)
C4 0.0351(9) 0.0294(8) 0.0102(6) 0.0016(5) -0.0013(6) -0.0170(7)
C5 0.0336(8) 0.0224(7) 0.0133(6) 0.0056(5) -0.0002(6) -0.0104(6)
C7 0.0300(8) 0.0153(6) 0.0187(7) 0.0031(5) 0.0023(6) -0.0072(6)
C8 0.0286(8) 0.0138(6) 0.0201(7) -0.0024(5) 0.0047(6) -0.0035(5)
C9 0.0290(8) 0.0196(7) 0.0175(6) -0.0054(5) 0.0043(6) -0.0029(6)
C10 0.0221(7) 0.0184(6) 0.0150(6) -0.0025(5) 0.0055(5) 0.0013(5)
C11 0.0194(7) 0.0222(7) 0.0181(6) -0.0003(5) 0.0003(5) -0.0070(5)
C12 0.0172(6) 0.0214(6) 0.0107(5) 0.0032(5) 0.0019(4) 0.0033(5)
C13 0.0143(6) 0.0156(6) 0.0108(5) 0.0024(4) 0.0008(4) 0.0004(5)
C14 0.0191(6) 0.0235(7) 0.0186(6) 0.0041(5) 0.0053(5) 0.0057(5)
C15 0.0185(6) 0.0189(6) 0.0141(6) 0.0025(5) 0.0053(5) 0.0019(5)
C16 0.0161(6) 0.0156(6) 0.0118(5) -0.0002(4) 0.0019(4) -0.0027(5)
N1 0.0172(5) 0.0143(5) 0.0110(5) 0.0011(4) 0.0004(4) -0.0021(4)
N2 0.0244(6) 0.0179(6) 0.0104(5) 0.0023(4) 0.0003(4) -0.0073(5)
N3 0.0211(6) 0.0146(5) 0.0138(5) 0.0002(4) 0.0010(4) -0.0041(4)
N4 0.0141(5) 0.0152(5) 0.0112(5) 0.0006(4) 0.0010(4) 0.0009(4)
N5 0.0156(5) 0.0155(5) 0.0102(5) 0.0015(4) 0.0030(4) 0.0003(4)
N6 0.0213(6) 0.0176(6) 0.0193(6) 0.0020(4) -0.0015(5) 0.0012(5)
N7 0.0253(6) 0.0186(6) 0.0128(5) -0.0017(4) -0.0014(4) -0.0070(5)
N8 0.0191(6) 0.0209(6) 0.0141(5) 0.0059(4) 0.0027(4) 0.0053(5)
S1 0.01658(15) 0.01825(15) 0.01347(14) 0.00139(11) -0.00009(11) 0.00333(12)
Ni1 0.01421(8) 0.01188(8) 0.00867(8) 0.00129(5) -0.00049(6) -0.00100(6)
C6 0.0316(8) 0.0223(7) 0.0170(7) 0.0025(5) 0.0041(6) -0.0118(6)
C17 0.0162(6) 0.0160(6) 0.0127(5) 0.0014(4) 0.0027(4) 0.0004(5)
C18 0.0198(6) 0.0167(6) 0.0162(6) -0.0003(5) 0.0020(5) -0.0020(5)
C19 0.0166(6) 0.0154(6) 0.0111(5) -0.0002(4) 0.0009(4) -0.0001(5)
C20 0.0229(7) 0.0187(6) 0.0110(6) 0.0018(5) 0.0009(5) -0.0012(5)
C21 0.0410(10) 0.0303(9) 0.0163(7) 0.0066(6) 0.0018(6) -0.0144(8)
C22 0.0367(10) 0.0360(10) 0.0204(7) 0.0046(7) 0.0047(7) -0.0172(8)
C23 0.0343(9) 0.0221(7) 0.0237(8) 0.0057(6) -0.0006(6) -0.0096(7)
C24 0.0266(8) 0.0170(7) 0.0275(8) -0.0056(6) -0.0005(6) 0.0014(6)
C25 0.0274(8) 0.0249(8) 0.0219(7) -0.0101(6) 0.0014(6) 0.0045(6)
C26 0.0201(7) 0.0273(8) 0.0177(6) -0.0063(5) 0.0037(5) 0.0064(6)
C27 0.0184(7) 0.0232(7) 0.0223(7) -0.0011(6) 0.0005(5) -0.0052(6)
C28 0.0162(6) 0.0238(7) 0.0109(5) 0.0018(5) 0.0019(4) 0.0041(5)
C29 0.0131(5) 0.0148(6) 0.0128(5) 0.0020(4) 0.0019(4) 0.0004(4)
C30 0.0214(7) 0.0228(7) 0.0212(7) 0.0019(5) 0.0058(5) 0.0076(6)
C31 0.0185(6) 0.0229(7) 0.0159(6) 0.0009(5) 0.0060(5) 0.0048(5)
C32 0.0171(6) 0.0142(6) 0.0118(5) -0.0011(4) 0.0028(4) -0.0016(5)
C34 0.0253(7) 0.0262(7) 0.0150(6) 0.0113(5) 0.0034(5) 0.0094(6)
C35 0.0594(17) 0.0650(19) 0.0458(14) -0.0141(13) -0.0046(12) 0.0025(14)
N9 0.0155(5) 0.0152(5) 0.0104(5) 0.0005(4) 0.0016(4) 0.0000(4)
N10 0.0214(6) 0.0202(6) 0.0128(5) 0.0036(4) 0.0028(4) -0.0024(5)
N11 0.0209(6) 0.0174(6) 0.0174(6) 0.0008(4) -0.0004(4) -0.0024(5)
N12 0.0144(5) 0.0205(6) 0.0118(5) -0.0008(4) 0.0023(4) 0.0033(4)
N13 0.0134(5) 0.0171(5) 0.0120(5) 0.0010(4) 0.0024(4) 0.0016(4)
N14 0.0217(6) 0.0183(6) 0.0187(6) -0.0008(4) 0.0001(5) 0.0031(5)
N15 0.0210(6) 0.0176(5) 0.0124(5) -0.0020(4) 0.0000(4) -0.0015(5)
N16 0.0184(5) 0.0183(6) 0.0156(5) 0.0045(4) 0.0015(4) 0.0044(4)
N18 0.0392(9) 0.0442(10) 0.0248(7) 0.0123(7) 0.0100(6) 0.0185(8)
S2 0.01615(15) 0.02001(16) 0.01325(14) 0.00010(11) -0.00099(11) 0.00283(12)
S4 0.0335(2) 0.0272(2) 0.0267(2) 0.00535(16) 0.01237(17) 0.01073(17)
Ni2 0.01305(8) 0.01379(8) 0.00980(8) 0.00068(5) 0.00063(6) 0.00074(6)
O1 0.0636(14) 0.0961(19) 0.0700(15) -0.0371(13) -0.0284(12) 0.0352(13)
C33 0.0307(8) 0.0291(8) 0.0141(6) -0.0032(5) 0.0070(6) -0.0034(6)
N17 0.0601(12) 0.0352(9) 0.0249(8) 0.0048(7) 0.0122(8) 0.0065(8)
S3 0.0358(2) 0.02254(19) 0.01879(17) -0.00468(14) 0.00287(15) 0.00043(16)

_geom_special_details            
;
 All esds (except the esd in the dihedral angle between two l.s. planes)
 are estimated using the full covariance matrix.  The cell esds are taken
 into account individually in the estimation of esds in distances, angles
 and torsion angles; correlations between esds in cell parameters are only
 used when they are defined by crystal symmetry.  An approximate (isotropic)
 treatment of cell esds is used for estimating esds involving l.s. planes.
;

loop_
_geom_bond_atom_site_label_1
_geom_bond_atom_site_label_2
_geom_bond_distance
_geom_bond_site_symmetry_2
_geom_bond_publ_flag
C1 C2 1.363(2) . ?
C1 N1 1.3795(19) . ?
C2 N7 1.376(2) . ?
C3 N1 1.3217(18) . ?
C3 N7 1.3511(19) . ?
C3 C4 1.493(2) . ?
C4 N2 1.478(2) . ?
C5 N2 1.477(2) . ?
C5 C6 1.518(2) . ?
C7 N3 1.494(2) . ?
C7 C6 1.525(2) . ?
C8 N3 1.497(2) . ?
C8 C9 1.519(2) . ?
C9 C10 1.521(2) . ?
C10 N4 1.4827(19) . ?
C11 N3 1.479(2) . ?
C12 N4 1.4850(18) . ?
C12 C13 1.487(2) . ?
C13 N5 1.3231(17) . ?
C13 N8 1.3460(18) . ?
C14 C15 1.363(2) . ?
C14 N8 1.374(2) . ?
C15 N5 1.3813(19) . ?
C16 N6 1.1621(19) . ?
C16 S1 1.6424(15) . ?
N1 Ni1 2.0980(12) . ?
N2 Ni1 2.1382(13) . ?
N3 Ni1 2.1846(13) . ?
N4 Ni1 2.1279(12) . ?
N5 Ni1 2.0606(12) . ?
N6 Ni1 2.0594(14) . ?
C17 C18 1.365(2) . ?
C17 N9 1.3804(18) . ?
C18 N15 1.375(2) . ?
C19 N9 1.3207(17) . ?
C19 N15 1.3458(19) . ?
C19 C20 1.489(2) . ?
C20 N10 1.481(2) . ?
C21 N10 1.478(2) . ?
C21 C22 1.517(3) . ?
C22 C23 1.531(3) . ?
C23 N11 1.498(2) . ?
C24 N11 1.493(2) . ?
C24 C25 1.521(3) . ?
C25 C26 1.523(3) . ?
C26 N12 1.485(2) . ?
C27 N11 1.476(2) . ?
C28 N12 1.4799(19) . ?
C28 C29 1.486(2) . ?
C29 N13 1.3246(17) . ?
C29 N16 1.3480(18) . ?
C30 C31 1.359(2) . ?
C30 N16 1.374(2) . ?
C31 N13 1.3803(19) . ?
C32 N14 1.1621(19) . ?
C32 S2 1.6401(15) . ?
C34 N18 1.147(2) . ?
C34 S4 1.6385(17) . ?
C35 O1 1.407(3) . ?
N9 Ni2 2.1136(12) . ?
N10 Ni2 2.1457(13) . ?
N11 Ni2 2.1760(13) . ?
N12 Ni2 2.1311(12) . ?
N13 Ni2 2.0803(12) . ?
N14 Ni2 2.0605(14) . ?
C33 N17 1.167(3) . ?
C33 S3 1.6351(19) . ?

loop_
_geom_angle_atom_site_label_1
_geom_angle_atom_site_label_2
_geom_angle_atom_site_label_3
_geom_angle
_geom_angle_site_symmetry_1
_geom_angle_site_symmetry_3
_geom_angle_publ_flag
C2 C1 N1 109.48(13) . . ?
C1 C2 N7 105.88(13) . . ?
N1 C3 N7 110.77(13) . . ?
N1 C3 C4 122.08(13) . . ?
N7 C3 C4 126.92(13) . . ?
N2 C4 C3 109.00(12) . . ?
N2 C5 C6 111.71(12) . . ?
N3 C7 C6 116.26(13) . . ?
N3 C8 C9 116.32(13) . . ?
C8 C9 C10 115.56(13) . . ?
N4 C10 C9 113.00(13) . . ?
N4 C12 C13 109.00(11) . . ?
N5 C13 N8 111.04(13) . . ?
N5 C13 C12 122.80(12) . . ?
N8 C13 C12 126.02(12) . . ?
C15 C14 N8 106.25(13) . . ?
C14 C15 N5 109.12(13) . . ?
N6 C16 S1 179.34(15) . . ?
C3 N1 C1 106.17(12) . . ?
C3 N1 Ni1 112.74(10) . . ?
C1 N1 Ni1 140.59(10) . . ?
C5 N2 C4 110.08(12) . . ?
C5 N2 Ni1 118.59(10) . . ?
C4 N2 Ni1 110.88(10) . . ?
C11 N3 C7 108.15(12) . . ?
C11 N3 C8 108.19(12) . . ?
C7 N3 C8 105.64(12) . . ?
C11 N3 Ni1 113.50(10) . . ?
C7 N3 Ni1 110.64(9) . . ?
C8 N3 Ni1 110.38(9) . . ?
C10 N4 C12 112.56(11) . . ?
C10 N4 Ni1 115.45(9) . . ?
C12 N4 Ni1 112.76(9) . . ?
C13 N5 C15 106.07(12) . . ?
C13 N5 Ni1 113.81(10) . . ?
C15 N5 Ni1 140.12(10) . . ?
C16 N6 Ni1 165.20(13) . . ?
C3 N7 C2 107.70(12) . . ?
C13 N8 C14 107.53(12) . . ?
N6 Ni1 N5 176.42(5) . . ?
N6 Ni1 N1 87.36(5) . . ?
N5 Ni1 N1 90.59(5) . . ?
N6 Ni1 N4 96.45(5) . . ?
N5 Ni1 N4 80.67(5) . . ?
N1 Ni1 N4 91.69(5) . . ?
N6 Ni1 N2 89.64(6) . . ?
N5 Ni1 N2 92.88(5) . . ?
N1 Ni1 N2 79.66(5) . . ?
N4 Ni1 N2 169.20(5) . . ?
N6 Ni1 N3 88.18(5) . . ?
N5 Ni1 N3 94.03(5) . . ?
N1 Ni1 N3 174.40(5) . . ?
N4 Ni1 N3 92.19(5) . . ?
N2 Ni1 N3 96.92(5) . . ?
C5 C6 C7 114.21(15) . . ?
C18 C17 N9 109.32(12) . . ?
C17 C18 N15 106.03(13) . . ?
N9 C19 N15 111.28(13) . . ?
N9 C19 C20 121.55(13) . . ?
N15 C19 C20 127.16(12) . . ?
N10 C20 C19 107.22(11) . . ?
N10 C21 C22 112.18(14) . . ?
C21 C22 C23 113.85(17) . . ?
N11 C23 C22 116.14(15) . . ?
N11 C24 C25 116.67(14) . . ?
C24 C25 C26 115.98(14) . . ?
N12 C26 C25 113.14(13) . . ?
N12 C28 C29 108.63(11) . . ?
N13 C29 N16 110.99(13) . . ?
N13 C29 C28 122.85(13) . . ?
N16 C29 C28 126.05(13) . . ?
C31 C30 N16 106.18(13) . . ?
C30 C31 N13 109.46(13) . . ?
N14 C32 S2 179.10(15) . . ?
N18 C34 S4 177.58(19) . . ?
C19 N9 C17 105.90(12) . . ?
C19 N9 Ni2 111.79(10) . . ?
C17 N9 Ni2 142.31(10) . . ?
C21 N10 C20 110.54(12) . . ?
C21 N10 Ni2 121.10(11) . . ?
C20 N10 Ni2 108.39(9) . . ?
C27 N11 C24 108.27(12) . . ?
C27 N11 C23 107.78(13) . . ?
C24 N11 C23 105.95(13) . . ?
C27 N11 Ni2 113.59(10) . . ?
C24 N11 Ni2 110.56(10) . . ?
C23 N11 Ni2 110.36(10) . . ?
C28 N12 C26 112.37(12) . . ?
C28 N12 Ni2 112.86(9) . . ?
C26 N12 Ni2 115.80(10) . . ?
C29 N13 C31 105.85(12) . . ?
C29 N13 Ni2 113.01(9) . . ?
C31 N13 Ni2 140.61(10) . . ?
C32 N14 Ni2 166.46(13) . . ?
C19 N15 C18 107.46(12) . . ?
C29 N16 C30 107.51(12) . . ?
N14 Ni2 N13 174.42(5) . . ?
N14 Ni2 N9 88.14(5) . . ?
N13 Ni2 N9 89.07(5) . . ?
N14 Ni2 N12 94.94(5) . . ?
N13 Ni2 N12 80.38(5) . . ?
N9 Ni2 N12 93.11(5) . . ?
N14 Ni2 N10 88.94(5) . . ?
N13 Ni2 N10 95.23(5) . . ?
N9 Ni2 N10 78.38(5) . . ?
N12 Ni2 N10 170.55(5) . . ?
N14 Ni2 N11 88.88(5) . . ?
N13 Ni2 N11 94.26(5) . . ?
N9 Ni2 N11 174.71(5) . . ?
N12 Ni2 N11 91.50(5) . . ?
N10 Ni2 N11 97.20(5) . . ?
N17 C33 S3 179.8(2) . . ?

_refine_diff_density_max         1.943
_refine_diff_density_min         -0.925
_refine_diff_density_rms         0.089

_shelx_res_file                  
;
TITL 2650T100K_GuillotICMMO in P2(1)/n
    shelx.res
    created by SHELXL-2018/3 at 11:20:53 on 22-Jun-2020
CELL  0.71073  14.8018  16.4349  19.1348   90.000  102.494   90.000
ZERR     4.00   0.0004   0.0004   0.0005    0.000    0.001    0.000
LATT   1
SYMM  1/2 - X, 1/2 + Y, 1/2 - Z
SFAC  C    H    N    S    NI   O
DISP    Ni    0.33930    1.11240      4472.09
DISP    S     0.12501    0.12394       496.43
DISP    N     0.00614    0.00330        13.21
DISP    C     0.00313    0.00161         6.46
DISP    O     0.01089    0.00607        24.30
UNIT  140 232 72 16 8 4
MERG   2
FMAP   2
PLAN   20
SIZE     0.180   0.290   0.340
ACTA    50.00
BOND
L.S.  40
TEMP  -173.00
WGHT    0.048700    4.964700
FVAR       0.05670
MOLE  1
C1    1    0.059201    0.333838    0.937443    11.00000    0.01784    0.01499 =
         0.01394    0.00081    0.00225   -0.00226
AFIX  43
H1    2    0.053903    0.322014    0.984989    11.00000   -1.20000
AFIX   0
C2    1    0.010413    0.296607    0.877372    11.00000    0.02222    0.01652 =
         0.01675   -0.00011    0.00085   -0.00512
AFIX  43
H2    2   -0.034772    0.255053    0.874962    11.00000   -1.20000
AFIX   0
C3    1    0.104272    0.388202    0.848013    11.00000    0.02248    0.01733 =
         0.01198   -0.00019   -0.00077   -0.00490
C4    1    0.150053    0.446385    0.806746    11.00000    0.03512    0.02943 =
         0.01023    0.00165   -0.00132   -0.01695
AFIX  23
H4A   2    0.173809    0.416792    0.769382    11.00000   -1.20000
H4B   2    0.104760    0.487452    0.782962    11.00000   -1.20000
AFIX   0
C5    1    0.249866    0.564728    0.825426    11.00000    0.03356    0.02235 =
         0.01331    0.00563   -0.00020   -0.01035
AFIX  23
H5A   2    0.193612    0.599007    0.813776    11.00000   -1.20000
H5B   2    0.270283    0.553737    0.780366    11.00000   -1.20000
AFIX   0
C7    1    0.294256    0.649200    0.939834    11.00000    0.02999    0.01527 =
         0.01871    0.00310    0.00232   -0.00720
AFIX  23
H7A   2    0.337248    0.694228    0.958293    11.00000   -1.20000
H7B   2    0.232285    0.673400    0.922091    11.00000   -1.20000
AFIX   0
C8    1    0.245266    0.643092    1.050430    11.00000    0.02858    0.01385 =
         0.02014   -0.00237    0.00465   -0.00353
AFIX  23
H8A   2    0.184137    0.662053    1.023458    11.00000   -1.20000
H8B   2    0.283878    0.691948    1.064992    11.00000   -1.20000
AFIX   0
C9    1    0.231492    0.600265    1.117690    11.00000    0.02904    0.01961 =
         0.01752   -0.00540    0.00430   -0.00294
AFIX  23
H9A   2    0.215552    0.641647    1.150640    11.00000   -1.20000
H9B   2    0.291027    0.575336    1.141679    11.00000   -1.20000
AFIX   0
C10   1    0.157317    0.534579    1.106208    11.00000    0.02214    0.01840 =
         0.01503   -0.00249    0.00546    0.00132
AFIX  23
H10A  2    0.147230    0.516709    1.153338    11.00000   -1.20000
H10B  2    0.098517    0.557968    1.079013    11.00000   -1.20000
AFIX   0
C11   1    0.384773    0.573899    1.038491    11.00000    0.01944    0.02223 =
         0.01811   -0.00028    0.00033   -0.00703
AFIX 137
H11A  2    0.417236    0.623886    1.057289    11.00000   -1.50000
H11B  2    0.417406    0.547923    1.004993    11.00000   -1.50000
H11C  2    0.382999    0.536604    1.078134    11.00000   -1.50000
AFIX   0
C12   1    0.256059    0.412744    1.111367    11.00000    0.01715    0.02142 =
         0.01068    0.00325    0.00193    0.00331
AFIX  23
H12A  2    0.228548    0.366875    1.133089    11.00000   -1.20000
H12B  2    0.292665    0.446233    1.150435    11.00000   -1.20000
AFIX   0
C13   1    0.317035    0.381024    1.065190    11.00000    0.01429    0.01557 =
         0.01080    0.00242    0.00079    0.00041
C14   1    0.430444    0.320075    1.028747    11.00000    0.01911    0.02349 =
         0.01864    0.00408    0.00528    0.00572
AFIX  43
H14   2    0.482776    0.287223    1.027177    11.00000   -1.20000
AFIX   0
C15   1    0.382522    0.368011    0.975233    11.00000    0.01846    0.01892 =
         0.01409    0.00246    0.00531    0.00193
AFIX  43
H15   2    0.395972    0.374261    0.929184    11.00000   -1.20000
AFIX   0
C16   1    0.038005    0.607616    0.899391    11.00000    0.01607    0.01556 =
         0.01180   -0.00023    0.00193   -0.00275
N1    3    0.117461    0.391344    0.918520    11.00000    0.01723    0.01435 =
         0.01098    0.00112    0.00042   -0.00214
N2    3    0.227274    0.487014    0.856407    11.00000    0.02441    0.01787 =
         0.01038    0.00225    0.00032   -0.00730
AFIX  13
H112  2    0.282352    0.451285    0.857929    11.00000   -1.20000
AFIX   0
N3    3    0.289180    0.593954    1.000839    11.00000    0.02112    0.01455 =
         0.01376    0.00018    0.00097   -0.00406
N4    3    0.181651    0.462826    1.067060    11.00000    0.01406    0.01523 =
         0.01119    0.00057    0.00100    0.00091
AFIX  13
H4    2    0.125376    0.427442    1.058741    11.00000   -1.20000
AFIX   0
N5    3    0.311279    0.406050    0.998652    11.00000    0.01561    0.01552 =
         0.01025    0.00154    0.00296    0.00033
N6    3    0.093721    0.563747    0.931032    11.00000    0.02128    0.01761 =
         0.01929    0.00201   -0.00148    0.00120
N7    3    0.040043    0.331564    0.820940    11.00000    0.02530    0.01863 =
         0.01276   -0.00170   -0.00142   -0.00700
AFIX  43
H226  2    0.020647    0.319246    0.775403    11.00000   -1.20000
AFIX   0
N8    3    0.387903    0.328784    1.085419    11.00000    0.01906    0.02091 =
         0.01406    0.00589    0.00270    0.00527
AFIX  43
H8    2    0.404052    0.304610    1.127303    11.00000   -1.20000
AFIX   0
S1    4   -0.041557    0.669302    0.855253    11.00000    0.01658    0.01825 =
         0.01347    0.00139   -0.00009    0.00333
NI1   5    0.204976    0.487031    0.963145    11.00000    0.01421    0.01188 =
         0.00867    0.00129   -0.00049   -0.00100
MOLE  2
C6    1    0.325510    0.610534    0.876541    11.00000    0.03159    0.02230 =
         0.01695    0.00250    0.00406   -0.01183
AFIX  23
H6A   2    0.349760    0.653791    0.849599    11.00000   -1.20000
H6B   2    0.376964    0.572480    0.895078    11.00000   -1.20000
AFIX   0
C17   1    0.070757    0.338032    0.441801    11.00000    0.01625    0.01602 =
         0.01269    0.00144    0.00267    0.00039
AFIX  43
H17   2    0.074501    0.321655    0.489957    11.00000   -1.20000
AFIX   0
C18   1    0.021523    0.299006    0.382760    11.00000    0.01981    0.01667 =
         0.01624   -0.00028    0.00195   -0.00199
AFIX  43
H18   2   -0.015127    0.251416    0.381921    11.00000   -1.20000
AFIX   0
C19   1    0.091794    0.405325    0.349909    11.00000    0.01656    0.01537 =
         0.01112   -0.00019    0.00093   -0.00007
C20   1    0.126897    0.469057    0.307260    11.00000    0.02289    0.01874 =
         0.01103    0.00178    0.00088   -0.00120
AFIX  23
H20A  2    0.137740    0.445639    0.262114    11.00000   -1.20000
H20B  2    0.081263    0.513703    0.295308    11.00000   -1.20000
AFIX   0
C21   1    0.247055    0.571973    0.317443    11.00000    0.04095    0.03027 =
         0.01634    0.00656    0.00179   -0.01438
AFIX  23
H21A  2    0.194491    0.609668    0.301386    11.00000   -1.20000
H21B  2    0.269291    0.554246    0.274656    11.00000   -1.20000
AFIX   0
C22   1    0.324340    0.616652    0.367847    11.00000    0.03667    0.03600 =
         0.02038    0.00464    0.00468   -0.01718
AFIX  23
H22A  2    0.351878    0.656813    0.339983    11.00000   -1.20000
H22B  2    0.373231    0.577069    0.388581    11.00000   -1.20000
AFIX   0
C23   1    0.293053    0.660915    0.428907    11.00000    0.03432    0.02207 =
         0.02366    0.00567   -0.00060   -0.00957
AFIX  23
H23A  2    0.336244    0.706563    0.444831    11.00000   -1.20000
H23B  2    0.231202    0.684697    0.409746    11.00000   -1.20000
AFIX   0
C24   1    0.245739    0.663949    0.540527    11.00000    0.02665    0.01698 =
         0.02750   -0.00565   -0.00051    0.00144
AFIX  23
H24A  2    0.184436    0.682122    0.513247    11.00000   -1.20000
H24B  2    0.285022    0.712991    0.551825    11.00000   -1.20000
AFIX   0
C25   1    0.233000    0.627028    0.610670    11.00000    0.02738    0.02488 =
         0.02188   -0.01006    0.00139    0.00451
AFIX  23
H25A  2    0.216575    0.671244    0.640795    11.00000   -1.20000
H25B  2    0.293103    0.604295    0.636065    11.00000   -1.20000
AFIX   0
C26   1    0.160102    0.560491    0.604412    11.00000    0.02012    0.02730 =
         0.01767   -0.00631    0.00366    0.00638
AFIX  23
H26A  2    0.152833    0.545435    0.652990    11.00000   -1.20000
H26B  2    0.100046    0.582117    0.577789    11.00000   -1.20000
AFIX   0
C27   1    0.383139    0.590653    0.530597    11.00000    0.01840    0.02323 =
         0.02234   -0.00112    0.00052   -0.00520
AFIX 137
H27A  2    0.381612    0.557728    0.573026    11.00000   -1.50000
H27B  2    0.417286    0.641111    0.545237    11.00000   -1.50000
H27C  2    0.413899    0.560011    0.498452    11.00000   -1.50000
AFIX   0
C28   1    0.259290    0.439007    0.612469    11.00000    0.01615    0.02383 =
         0.01091    0.00185    0.00189    0.00407
AFIX  23
H28A  2    0.233485    0.397508    0.640190    11.00000   -1.20000
H28B  2    0.300009    0.475544    0.646602    11.00000   -1.20000
AFIX   0
C29   1    0.313209    0.398840    0.565058    11.00000    0.01307    0.01477 =
         0.01277    0.00198    0.00190    0.00038
C30   1    0.414115    0.323032    0.526143    11.00000    0.02140    0.02285 =
         0.02123    0.00192    0.00584    0.00759
AFIX  43
H30   2    0.460656    0.284049    0.523523    11.00000   -1.20000
AFIX   0
C31   1    0.371183    0.373668    0.473078    11.00000    0.01847    0.02291 =
         0.01594    0.00090    0.00601    0.00482
AFIX  43
H31   2    0.382825    0.375852    0.426200    11.00000   -1.20000
AFIX   0
C32   1    0.025290    0.616057    0.400612    11.00000    0.01709    0.01418 =
         0.01182   -0.00115    0.00279   -0.00159
C34   1    0.333006    0.274451    0.249162    11.00000    0.02532    0.02623 =
         0.01501    0.01128    0.00345    0.00939
C35   1    0.979150    0.040719    0.780334    11.00000    0.05942    0.06501 =
         0.04577   -0.01408   -0.00455    0.00251
AFIX 137
H35A  2    1.002326    0.000918    0.818094    11.00000   -1.50000
H35B  2    0.929639    0.072934    0.793477    11.00000   -1.50000
H35C  2    1.029710    0.076840    0.774565    11.00000   -1.50000
AFIX   0
N9    3    0.114264    0.405036    0.420570    11.00000    0.01549    0.01523 =
         0.01038    0.00054    0.00163    0.00004
N10   3    0.214658    0.500184    0.351590    11.00000    0.02144    0.02020 =
         0.01280    0.00361    0.00281   -0.00244
AFIX  13
H10   2    0.261414    0.456745    0.349808    11.00000   -1.20000
AFIX   0
N11   3    0.287648    0.610401    0.493045    11.00000    0.02086    0.01740 =
         0.01741    0.00081   -0.00038   -0.00244
N12   3    0.183384    0.486395    0.567533    11.00000    0.01444    0.02051 =
         0.01181   -0.00077    0.00231    0.00334
AFIX  13
H12   2    0.127586    0.450736    0.562357    11.00000   -1.20000
AFIX   0
N13   3    0.308058    0.421415    0.497858    11.00000    0.01342    0.01705 =
         0.01204    0.00100    0.00235    0.00165
N14   3    0.088988    0.579475    0.430943    11.00000    0.02171    0.01828 =
         0.01868   -0.00077    0.00007    0.00313
N15   3    0.035747    0.342573    0.324729    11.00000    0.02102    0.01759 =
         0.01239   -0.00204    0.00003   -0.00150
AFIX  43
H150  2    0.012463    0.331453    0.279425    11.00000   -1.20000
AFIX   0
N16   3    0.376665    0.339573    0.584318    11.00000    0.01836    0.01825 =
         0.01559    0.00454    0.00147    0.00444
AFIX  43
H16   2    0.391410    0.315812    0.626466    11.00000   -1.20000
AFIX   0
N18   3    0.390228    0.256219    0.220243    11.00000    0.03922    0.04416 =
         0.02482    0.01232    0.01003    0.01855
S2    4   -0.065418    0.667421    0.358844    11.00000    0.01615    0.02001 =
         0.01325    0.00010   -0.00099    0.00283
S4    4    0.254628    0.302228    0.293139    11.00000    0.03354    0.02724 =
         0.02669    0.00535    0.01237    0.01073
NI2   5    0.201594    0.503699    0.461063    11.00000    0.01305    0.01379 =
         0.00980    0.00068    0.00063    0.00074
O1    6    0.944363   -0.000254    0.715520    11.00000    0.06356    0.09609 =
         0.07000   -0.03711   -0.02844    0.03518
AFIX 147
H100  2    0.986616   -0.028367    0.704541    11.00000   -1.50000
AFIX   0
MOLE  4
C33   1    0.133613    0.849736    0.726419    11.00000    0.03066    0.02908 =
         0.01415   -0.00324    0.00698   -0.00337
N17   3    0.107456    0.911359    0.699025    11.00000    0.06005    0.03517 =
         0.02491    0.00475    0.01225    0.00650
S3    4    0.169944    0.763207    0.764533    11.00000    0.03575    0.02254 =
         0.01879   -0.00468    0.00287    0.00043
HKLF    4


REM  2650T100K_GuillotICMMO in P2(1)/n
REM wR2 = 0.1085, GooF = S = 1.060, Restrained GooF = 1.060 for all data
REM R1 = 0.0368 for 14103 Fo > 4sig(Fo) and 0.0487 for all 16791 data
REM 545 parameters refined using 0 restraints

END

WGHT      0.0487      4.9619

REM Highest difference peak  1.943,  deepest hole -0.925,  1-sigma level  0.089
Q1    1   1.0609  0.0415  0.7811  11.00000  0.05    1.94
Q2    1   0.2152  0.5989  0.3272  11.00000  0.05    1.01
Q3    1   1.0448  0.1144  0.7511  11.00000  0.05    0.96
Q4    1   0.9277 -0.1294  0.7431  11.00000  0.05    0.90
Q5    1   0.8920 -0.0443  0.7539  11.00000  0.05    0.87
Q6    1   0.2961  0.6474  0.3779  11.00000  0.05    0.87
Q7    1  -0.0343  0.6893  0.3483  11.00000  0.05    0.87
Q8    1   0.3371  0.2506  0.2310  11.00000  0.05    0.85
Q9    1   0.2552  0.7976  0.7099  11.00000  0.05    0.80
Q10   1   0.9018  0.0433  0.8110  11.00000  0.05    0.78
Q11   1   0.2104  0.4746  0.4642  11.00000  0.05    0.77
Q12   1   0.1858  0.5099  0.9701  11.00000  0.05    0.74
Q13   1   0.4293  0.3090  0.2364  11.00000  0.05    0.73
Q14   1   0.2588  0.6825  0.4439  11.00000  0.05    0.67
Q15   1   0.0381  0.3129  0.9097  11.00000  0.05    0.65
Q16   1   0.8685  0.0339  0.7901  11.00000  0.05    0.64
Q17   1   0.3658  0.3118  0.2558  11.00000  0.05    0.63
Q18   1   0.8769  0.0901  0.7978  11.00000  0.05    0.57
Q19   1   0.4069  0.3414  1.0019  11.00000  0.05    0.57
Q20   1   0.3629  0.3486  0.2752  11.00000  0.05    0.56
;
_shelx_res_checksum              76638

_shelx_hkl_file                  
;
   3   0   0   -0.01    0.01
   3   0   0    0.00    0.02
  -3   0   0   -0.03    0.01
  -3   0   0   -0.01    0.02
  -3   0   0   -0.02    0.02
   4   0   0   11.12    0.28
  -4   0   0   11.57    0.28
  -4   0   0   11.42    0.29
  -4   0   0   11.35    0.31
   4   0   0   11.32    0.28
   5   0   0   -0.06    0.02
  -5   0   0   -0.05    0.02
  -5   0   0   -0.03    0.02
   5   0   0   -0.02    0.02
  -5   0   0   -0.04    0.02
  -6   0   0   28.10    0.76
  -6   0   0   29.13    0.70
  -6   0   0   28.62    0.69
   6   0   0   28.95    0.69
  -7   0   0    0.01    0.03
  -7   0   0   -0.03    0.02
   7   0   0   -0.02    0.02
  -7   0   0    0.06    0.03
   8   0   0   33.39    0.82
  -8   0   0   34.45    0.83
  -8   0   0   33.04    0.90
  -8   0   0   34.71    0.82
   9   0   0   -0.02    0.03
  -9   0   0    0.05    0.04
  -9   0   0   -0.04    0.03
  -9   0   0   -0.02    0.03
 -10   0   0   29.51    0.73
  10   0   0   28.43    0.72
 -10   0   0   29.21    0.72
 -10   0   0   28.57    0.78
 -11   0   0    0.06    0.04
 -11   0   0    0.01    0.05
 -11   0   0   -0.01    0.05
  11   0   0    0.03    0.04
 -11   0   0   -0.06    0.05
 -12   0   0   32.34    0.82
 -12   0   0   32.76    0.81
  12   0   0   32.31    0.81
 -12   0   0   31.58    0.74
  13   0   0   -0.05    0.05
 -13   0   0   -0.01    0.06
 -13   0   0   -0.06    0.06
 -13   0   0   -0.08    0.06
 -13   0   0   -0.08    0.05
  14   0   0    6.20    0.23
 -14   0   0    5.72    0.21
 -14   0   0    5.59    0.38
 -14   0   0    6.14    0.22
 -14   0   0    6.16    0.24
 -14   0   0    6.49    0.24
 -15   0   0   -0.14    0.07
 -15   0   0    0.06    0.16
 -15   0   0    0.00    0.07
  15   0   0   -0.22    0.06
 -15   0   0    0.00    0.08
 -16   0   0    5.49    0.22
 -16   0   0    5.76    0.25
  16   0   0    5.64    0.22
 -16   0   0    5.26    0.41
  17   0   0   -0.05    0.08
 -17   0   0   -0.06    0.10
 -17   0   0   -0.03    0.08
 -17   0   0   -0.03    0.18
 -18   0   0    2.94    0.38
 -18   0   0    2.19    0.16
 -18   0   0    2.32    0.19
  18   0   0    2.17    0.17
 -19   0   0   -0.01    0.09
 -19   0   0    0.48    0.24
  19   0   0   -0.08    0.14
  19   0   0   -0.08    0.09
 -19   0   0    0.00    0.11
 -20   0   0    2.44    0.38
  20   0   0    3.08    0.30
 -20   0   0    2.99    0.19
 -20   0   0    3.10    0.23
 -21   0   0    0.01    0.12
 -21   0   0    0.09    0.11
 -21   0   0   -0.08    0.23
 -22   0   0    9.54    0.36
 -22   0   0    9.88    0.68
   0  -1   0   -0.34    0.00
   0   1   0   -0.33    0.00
   0   1   0   -0.33    0.02
  -1  -1   0   77.09    1.73
  -1  -1   0   79.15    1.67
  -1  -1   0   76.68    1.70
  -1  -1   0   78.51    1.70
   1   1   0   79.57    1.79
   1   1   0   80.09    1.78
  -2  -1   0    7.20    0.18
   2  -1   0    7.47    0.18
  -2  -1   0    6.71    0.18
  -2  -1   0    7.37    0.16
   2  -1   0    7.72    0.20
  -2  -1   0    7.00    0.20
  -2  -1   0    7.06    0.16
  -2   1   0    7.19    0.19
   2   1   0    6.82    0.20
   2   1   0    7.12    0.18
   2   1   0    7.43    0.18
  -2   1   0    7.38    0.18
  -3  -1   0   16.81    0.39
  -3  -1   0   16.32    0.42
  -3  -1   0   16.55    0.39
  -3  -1   0   16.51    0.39
   3  -1   0   16.45    0.43
   3  -1   0   16.07    0.39
  -3  -1   0   16.42    0.35
   3   1   0   16.77    0.39
  -3   1   0   16.19    0.40
  -3   1   0   16.14    0.39
  -3   1   0   16.56    0.43
   3   1   0   16.27    0.39
   3   1   0   15.85    0.39
  -4  -1   0   82.21    1.93
   4  -1   0   78.37    2.05
  -4  -1   0   81.12    1.95
   4  -1   0   81.59    1.94
  -4  -1   0   78.62    1.69
  -4  -1   0   83.64    1.80
  -4   1   0   82.03    1.92
   4   1   0   80.68    1.88
  -4   1   0   77.47    1.93
  -4   1   0   81.11    2.12
   4   1   0   78.74    1.94
  -5  -1   0   68.43    1.67
  -5  -1   0   70.75    1.49
  -5  -1   0   69.57    1.63
  -5  -1   0   70.53    1.58
   5  -1   0   68.26    1.68
  -5   1   0   69.72    1.81
  -5   1   0   70.72    1.68
   5   1   0   67.14    1.67
   5   1   0   71.81    1.63
  -5   1   0   71.36    1.64
  -6  -1   0   56.29    1.20
  -6  -1   0   57.45    1.34
  -6  -1   0   56.86    1.34
   6  -1   0   57.29    1.34
  -6   1   0   57.60    1.35
   6   1   0   54.96    1.34
  -6   1   0   56.53    1.46
  -6   1   0   56.99    1.34
  -7  -1   0   67.46    1.60
  -7  -1   0   67.31    1.59
  -7  -1   0   67.86    1.43
   7  -1   0   68.26    1.60
  -7   1   0   69.24    1.60
  -7   1   0   68.63    1.74
   7   1   0   64.89    1.60
  -7   1   0   67.26    1.60
  -8  -1   0    1.94    0.09
  -8  -1   0    2.01    0.09
   8  -1   0    1.93    0.08
  -8  -1   0    1.84    0.09
  -8  -1   0    2.03    0.10
  -8   1   0    2.14    0.10
   8   1   0    1.96    0.08
  -8   1   0    1.95    0.08
  -8   1   0    1.88    0.09
  -9  -1   0    2.19    0.10
   9  -1   0    2.30    0.10
  -9  -1   0    2.57    0.12
  -9  -1   0    2.35    0.11
  -9  -1   0    2.45    0.10
  -9   1   0    2.33    0.11
  -9   1   0    2.60    0.12
   9   1   0    2.36    0.10
  -9   1   0    2.39    0.10
 -10  -1   0    0.89    0.08
 -10  -1   0    0.73    0.15
 -10  -1   0    1.02    0.09
 -10  -1   0    0.68    0.06
 -10  -1   0    0.75    0.07
  10  -1   0    0.93    0.08
 -10  -1   0    0.98    0.08
 -10   1   0    0.83    0.08
 -10   1   0    1.15    0.10
  10   1   0    0.74    0.06
 -10   1   0    0.79    0.08
 -11  -1   0    1.13    0.09
 -11  -1   0    0.85    0.16
 -11  -1   0    0.70    0.08
  11  -1   0    1.23    0.09
 -11  -1   0    0.78    0.07
 -11  -1   0    1.22    0.10
 -11  -1   0    0.80    0.08
 -11   1   0    1.04    0.09
 -11   1   0    0.92    0.09
  11   1   0    1.13    0.09
 -11   1   0    1.20    0.09
  12  -1   0    1.33    0.10
 -12  -1   0    1.20    0.11
 -12  -1   0    0.92    0.18
 -12  -1   0    1.33    0.10
 -12  -1   0    1.50    0.12
 -12  -1   0    1.23    0.10
 -12   1   0    1.26    0.11
  12   1   0    1.49    0.10
 -12   1   0    1.18    0.10
 -13  -1   0    2.61    0.15
 -13  -1   0    2.81    0.15
  13  -1   0    2.43    0.13
 -13  -1   0    2.48    0.27
 -13  -1   0    2.70    0.14
 -13  -1   0    2.78    0.14
 -13   1   0    2.54    0.13
  13   1   0    2.46    0.13
 -13   1   0    2.70    0.16
 -14  -1   0    6.39    0.40
 -14  -1   0    6.76    0.22
 -14  -1   0    6.11    0.24
 -14  -1   0    6.75    0.23
  14  -1   0    6.22    0.23
 -14   1   0    6.50    0.23
 -14   1   0    7.09    0.26
 -14   1   0    6.46    0.25
  14   1   0    6.09    0.23
 -14   1   0    6.79    0.23
 -15  -1   0    4.05    0.18
 -15  -1   0    4.33    0.20
 -15  -1   0    4.00    0.34
  15  -1   0    4.09    0.19
 -15  -1   0    4.56    0.19
 -15   1   0    4.07    0.18
  15   1   0    4.34    0.19
 -15   1   0    4.40    0.19
 -15   1   0    4.20    0.20
 -16  -1   0    0.96    0.24
 -16  -1   0    1.73    0.15
 -16  -1   0    1.44    0.12
  16  -1   0    1.37    0.12
 -16   1   0    1.18    0.25
  16   1   0    1.51    0.13
 -16   1   0    1.71    0.14
 -16   1   0    1.69    0.16
  17  -1   0   18.08    0.51
 -17  -1   0   17.72    0.52
 -17  -1   0   17.63    0.48
 -17  -1   0   17.13    0.75
 -17   1   0   16.78    0.52
 -17   1   0   18.15    0.78
 -17   1   0   17.20    0.48
  17   1   0   18.26    0.62
 -18  -1   0    2.40    0.17
 -18  -1   0    3.07    0.39
 -18  -1   0    2.34    0.19
  18   1   0    2.43    0.25
 -18   1   0    2.44    0.20
 -18   1   0    2.29    0.17
 -18   1   0    2.90    0.38
  18   1   0    2.42    0.17
 -19  -1   0    3.87    0.44
 -19  -1   0    5.11    0.25
 -19  -1   0    4.82    0.22
  19  -1   0    4.69    0.23
  19   1   0    4.95    0.23
 -19   1   0    4.47    0.26
 -19   1   0    5.76    0.53
  19   1   0    5.26    0.34
 -19   1   0    4.61    0.23
  20  -1   0    1.44    0.24
 -20  -1   0    1.81    0.16
 -20  -1   0    2.01    0.19
 -20  -1   0    1.43    0.33
  20   1   0    1.79    0.25
 -20   1   0    1.73    0.34
 -20   1   0    2.04    0.20
 -20   1   0    1.72    0.16
 -21  -1   0    0.03    0.11
 -21  -1   0    0.02    0.23
 -21   1   0    0.63    0.27
 -21   1   0    0.03    0.11
 -21   1   0    0.09    0.13
 -22  -1   0    0.07    0.25
 -22   1   0   -0.03    0.12
 -22   1   0   -0.12    0.23
   0  -2   0  274.71    5.34
   0   2   0  252.98    5.76
   0   2   0  228.63    5.31
  -1  -2   0   29.31    0.61
  -1  -2   0   28.64    0.64
  -1  -2   0   28.68    0.62
  -1  -2   0   28.71    0.66
  -1  -2   0   28.59    0.62
   1  -2   0   27.47    0.68
  -1  -2   0   27.54    0.64
  -1  -2   0   29.00    0.61
   1  -2   0   25.26    0.63
   1   2   0   28.89    0.64
   1   2   0   28.77    0.72
  -1   2   0   28.66    0.68
   1   2   0   28.06    0.65
   1   2   0   28.35    0.61
  -1   2   0   29.43    0.70
  -1   2   0   28.86    0.64
   1   2   0   28.92    0.67
   1   2   0   29.01    0.65
  -2  -2   0  370.81    8.02
  -2  -2   0  355.58    8.03
   2  -2   0  349.02    8.06
  -2  -2   0  351.86    8.00
   2   2   0  358.99    8.01
   2   2   0  360.99    7.97
   2   2   0  372.81    7.63
   2   2   0  357.11    8.01
  -3  -2   0  337.39    7.38
  -3  -2   0  327.71    7.09
  -3  -2   0  323.14    7.38
  -3  -2   0  332.63    6.93
   3   2   0  332.43    7.31
   3   2   0  330.61    7.68
   3   2   0  327.43    7.07
   3   2   0  336.70    7.42
   3   2   0  322.57    6.90
  -4  -2   0    0.82    0.04
  -4  -2   0    0.82    0.05
  -4  -2   0    0.93    0.05
  -4  -2   0    0.82    0.09
   4  -2   0    1.20    0.05
   4  -2   0    0.96    0.05
  -4  -2   0    0.88    0.07
   4   2   0    0.90    0.07
   4   2   0    0.92    0.05
  -4   2   0    1.08    0.05
  -4   2   0    1.01    0.05
   4   2   0    0.79    0.07
  -4   2   0    1.25    0.07
   4   2   0    0.79    0.05
  -5  -2   0    0.19    0.03
   5  -2   0    0.24    0.03
  -5  -2   0    0.20    0.03
   5  -2   0    0.23    0.03
  -5  -2   0    0.25    0.05
  -5  -2   0    0.20    0.03
  -5  -2   0    0.18    0.03
  -5  -2   0    0.23    0.07
   5   2   0    0.22    0.03
  -5   2   0    0.21    0.03
  -5   2   0    0.30    0.04
   5   2   0    0.24    0.05
   5   2   0    0.26    0.03
  -5   2   0    0.26    0.03
   6  -2   0    2.01    0.08
  -6  -2   0    2.12    0.09
   6  -2   0    2.04    0.09
  -6  -2   0    2.09    0.08
  -6  -2   0    1.96    0.08
  -6  -2   0    2.07    0.08
  -6  -2   0    1.89    0.14
   6   2   0    2.03    0.08
   6   2   0    2.12    0.08
  -6   2   0    2.24    0.08
  -6   2   0    2.17    0.10
  -6   2   0    2.08    0.09
   6   2   0    2.08    0.11
  -7  -2   0    1.92    0.08
   7  -2   0    2.08    0.08
   7  -2   0    1.73    0.09
  -7  -2   0    1.91    0.15
  -7  -2   0    1.81    0.09
  -7  -2   0    1.81    0.08
  -7  -2   0    1.97    0.09
  -7   2   0    1.81    0.08
  -7   2   0    1.80    0.09
  -7   2   0    1.92    0.10
   7   2   0    1.81    0.08
  -8  -2   0   22.85    0.56
  -8  -2   0   22.60    0.51
  -8  -2   0   23.45    0.56
  -8  -2   0   22.52    0.53
  -8  -2   0   22.93    0.66
   8  -2   0   23.37    0.56
  -8   2   0   22.41    0.56
   8   2   0   22.14    0.56
  -8   2   0   22.53    0.58
  -8   2   0   21.00    0.61
  -9  -2   0    0.62    0.05
  -9  -2   0    0.75    0.06
   9  -2   0    0.79    0.06
  -9  -2   0    0.67    0.07
  -9  -2   0    0.88    0.14
  -9  -2   0    0.79    0.06
  -9   2   0    0.70    0.08
   9   2   0    0.56    0.05
  -9   2   0    0.61    0.06
  -9   2   0    0.63    0.05
 -10  -2   0   99.13    2.41
 -10  -2   0  101.77    2.37
 -10  -2   0  100.18    2.20
 -10  -2   0  103.35    2.40
  10  -2   0   96.85    2.39
 -10  -2   0   99.30    2.14
 -10  -2   0  102.61    2.60
 -10   2   0  102.46    2.40
 -10   2   0  102.83    2.40
 -10   2   0  102.81    2.60
  10   2   0  101.40    2.40
 -11  -2   0    0.21    0.05
 -11  -2   0    0.26    0.12
  11  -2   0    0.27    0.05
 -11  -2   0    0.18    0.06
 -11  -2   0    0.22    0.06
 -11  -2   0    0.17    0.05
 -11  -2   0    0.22    0.05
  11   2   0    0.15    0.05
 -11   2   0    0.20    0.06
 -11   2   0    0.16    0.05
 -11   2   0    0.28    0.06
  12  -2   0   40.06    0.98
 -12  -2   0   39.34    0.92
 -12  -2   0   39.12    0.98
 -12  -2   0   40.29    0.97
 -12  -2   0   39.22    1.13
 -12  -2   0   38.61    0.89
  12   2   0   39.02    0.98
 -12   2   0   39.70    0.98
 -12   2   0   41.08    1.01
 -13  -2   0    0.42    0.16
  13  -2   0    0.67    0.08
 -13  -2   0    0.68    0.08
 -13  -2   0    0.77    0.08
 -13  -2   0    0.65    0.09
 -13  -2   0    0.68    0.08
 -13   2   0    0.74    0.08
  13   2   0    0.64    0.08
 -13   2   0    0.76    0.10
 -14  -2   0    8.98    0.27
  14  -2   0    9.12    0.29
 -14  -2   0    9.36    0.29
 -14  -2   0    9.18    0.30
 -14  -2   0    9.22    0.48
  14   2   0    8.96    0.37
 -14   2   0   10.21    0.33
  14   2   0    9.58    0.29
 -14   2   0    8.95    0.29
 -15  -2   0   12.21    0.35
 -15  -2   0   12.30    0.37
 -15  -2   0   13.06    0.59
 -15  -2   0   12.39    0.38
  15  -2   0   12.60    0.37
  15   2   0   12.40    0.37
 -15   2   0   12.92    0.37
  15   2   0   10.58    0.44
 -15   2   0   12.71    0.36
  16  -2   0    0.39    0.09
 -16  -2   0    0.38    0.19
 -16  -2   0    0.36    0.09
 -16  -2   0    0.37    0.10
 -16   2   0    0.28    0.10
  16   2   0    0.32    0.08
 -16   2   0    0.22    0.09
  16   2   0    0.21    0.13
 -17  -2   0    2.97    0.16
 -17  -2   0    3.12    0.19
 -17  -2   0    2.45    0.33
  17  -2   0    2.84    0.17
 -17   2   0    2.75    0.36
 -17   2   0    3.00    0.20
  17   2   0    2.93    0.25
 -17   2   0    2.55    0.17
 -18  -2   0    4.77    0.46
  18  -2   0    4.63    0.22
 -18  -2   0    4.53    0.24
 -18  -2   0    4.57    0.21
  18   2   0    4.22    0.31
  18   2   0    4.47    0.22
 -18   2   0    4.46    0.22
 -18   2   0    4.22    0.44
 -18   2   0    4.27    0.24
 -19  -2   0    0.04    0.10
 -19  -2   0   -0.01    0.20
 -19  -2   0    0.13    0.11
  19  -2   0    0.01    0.10
 -19   2   0    0.25    0.11
  19   2   0    0.02    0.09
 -19   2   0    0.12    0.12
 -19   2   0    0.25    0.23
  19   2   0    0.08    0.16
 -20  -2   0    6.16    0.27
 -20  -2   0    7.51    0.56
 -20   2   0    6.25    0.28
 -20   2   0    5.85    0.56
  20   2   0    6.38    0.39
 -20   2   0    7.26    0.33
 -21  -2   0   -0.06    0.11
 -21  -2   0    0.17    0.24
 -21   2   0   -0.10    0.22
 -21   2   0   -0.02    0.11
 -21   2   0   -0.10    0.13
   0  -3   0   -0.14    0.02
   0  -3   0   -0.14    0.02
   0  -3   0   -0.10    0.05
   0  -3   0   -0.13    0.01
   0  -3   0   -0.15    0.01
   0   3   0   -0.15    0.01
   0   3   0   -0.16    0.04
   0   3   0   -0.12    0.01
  -1  -3   0    1.37    0.05
   1  -3   0    1.33    0.11
  -1  -3   0    1.46    0.05
  -1  -3   0    1.62    0.06
  -1  -3   0    1.55    0.04
  -1  -3   0    1.41    0.13
   1  -3   0    1.37    0.05
  -1  -3   0    1.39    0.06
  -1  -3   0    1.45    0.08
   1  -3   0    1.52    0.05
   1   3   0    1.58    0.05
   1   3   0    1.35    0.08
   1   3   0    1.50    0.04
   1   3   0    1.57    0.05
   1   3   0    1.49    0.05
   1   3   0    1.41    0.05
   1   3   0    1.47    0.05
   1   3   0    1.41    0.05
  -1   3   0    1.48    0.05
   1   3   0    1.44    0.06
  -1   3   0    1.57    0.12
   1   3   0    1.52    0.13
  -1   3   0    1.37    0.05
   1   3   0    1.40    0.04
  -2  -3   0   42.25    0.89
  -2  -3   0   42.21    0.96
   2  -3   0   41.41    1.02
  -2  -3   0   41.54    0.98
  -2  -3   0   42.14    0.97
   2  -3   0   42.44    1.05
  -2  -3   0   43.20    0.91
  -2  -3   0   42.19    0.91
  -2  -3   0   42.99    0.97
   2  -3   0   42.51    0.94
   2   3   0   42.23    0.98
  -2   3   0   41.98    1.02
   2   3   0   42.78    0.92
   2   3   0   41.70    0.96
   2   3   0   41.70    0.97
  -2   3   0   42.35    1.04
   2   3   0   40.61    1.00
   2   3   0   42.41    0.94
   2   3   0   42.67    0.98
   2   3   0   43.24    0.91
   2   3   0   42.57    0.89
   2   3   0   42.55    0.91
   3  -3   0  990.68   22.11
  -3  -3   0  999.32   21.94
  -3  -3   0  992.21   21.98
  -3  -3   0  987.92   21.93
   3   3   0  996.51   21.93
   3   3   0 1000.00   21.94
  -4  -3   0    9.97    0.26
   4  -3   0   10.79    0.26
  -4  -3   0    9.65    0.31
   4  -3   0   11.60    0.29
  -4  -3   0    9.60    0.24
  -4  -3   0   10.04    0.24
  -4  -3   0   10.11    0.28
  -4  -3   0   10.23    0.25
  -4   3   0   10.69    0.26
   4   3   0   10.06    0.26
   4   3   0    9.92    0.27
   4   3   0    9.98    0.28
   4   3   0   10.55    0.28
  -5  -3   0  101.77    2.21
  -5  -3   0  103.63    2.34
   5  -3   0  104.46    2.75
  -5  -3   0  103.16    2.26
  -5  -3   0  104.57    2.46
   5  -3   0   97.85    2.47
   5   3   0  104.59    2.38
  -5   3   0  101.87    2.48
   5   3   0  101.56    2.30
  -5   3   0  103.92    2.71
   5   3   0  100.87    2.47
   5   3   0  104.78    2.30
  -6  -3   0   13.80    0.32
   6  -3   0   13.76    0.39
  -6  -3   0   14.37    0.35
  -6  -3   0   14.15    0.43
   6  -3   0   13.20    0.35
  -6  -3   0   13.61    0.33
   6   3   0   13.49    0.35
  -6   3   0   13.53    0.34
   6   3   0   13.82    0.37
  -6   3   0   13.71    0.38
   6   3   0   13.54    0.37
  -6   3   0   13.85    0.37
  -7  -3   0   20.30    0.59
  -7  -3   0   19.96    0.47
   7  -3   0   20.02    0.50
   7  -3   0   20.17    0.56
  -7  -3   0   20.54    0.46
  -7  -3   0   20.04    0.50
   7   3   0   20.66    0.50
   7   3   0   20.12    0.52
  -7   3   0   20.37    0.53
  -7   3   0   20.23    0.55
  -7   3   0   19.90    0.50
   7   3   0   20.38    0.52
  -8  -3   0    1.76    0.08
   8  -3   0    1.68    0.09
  -8  -3   0    1.60    0.09
  -8  -3   0    1.67    0.08
  -8  -3   0    1.53    0.16
   8  -3   0    1.52    0.08
   8   3   0    1.56    0.11
   8   3   0    1.61    0.08
  -8   3   0    1.47    0.08
  -8   3   0    1.72    0.11
  -8   3   0    1.61    0.09
  -9  -3   0   61.63    1.44
   9  -3   0   61.89    1.44
  -9  -3   0   58.72    1.29
  -9  -3   0   60.60    1.33
  -9  -3   0   58.46    1.50
  -9   3   0   60.69    1.44
  -9   3   0   59.57    1.57
   9   3   0   59.75    1.44
   9   3   0   59.91    1.43
  -9   3   0   61.42    1.46
 -10  -3   0    0.25    0.06
 -10  -3   0    0.10    0.04
 -10  -3   0    0.20    0.11
  10  -3   0    0.24    0.05
 -10  -3   0    0.18    0.05
 -10   3   0    0.17    0.06
 -10   3   0    0.06    0.05
 -10   3   0    0.13    0.04
  10   3   0    0.10    0.04
  10   3   0    0.10    0.08
 -11  -3   0   14.84    0.37
 -11  -3   0   15.67    0.41
 -11  -3   0   15.20    0.56
  11  -3   0   15.01    0.41
 -11  -3   0   15.20    0.40
  11   3   0   14.96    0.41
 -11   3   0   16.08    0.41
 -11   3   0   15.91    0.45
 -11   3   0   15.19    0.45
  11   3   0   14.13    0.46
 -12  -3   0    0.07    0.05
  12  -3   0    0.01    0.05
 -12  -3   0    0.04    0.12
 -12  -3   0    0.00    0.05
 -12  -3   0   -0.03    0.06
 -12   3   0   -0.06    0.05
 -12   3   0    0.00    0.06
  12   3   0   -0.04    0.08
  12   3   0    0.00    0.05
 -13  -3   0    7.10    0.23
 -13  -3   0    7.35    0.24
 -13  -3   0    7.25    0.25
 -13  -3   0    6.76    0.39
  13  -3   0    6.96    0.24
 -13   3   0    7.58    0.28
  13   3   0    7.42    0.24
  13   3   0    6.95    0.31
 -13   3   0    6.99    0.23
 -14  -3   0    0.74    0.20
 -14  -3   0    0.77    0.09
  14  -3   0    0.81    0.09
 -14  -3   0    1.07    0.11
 -14  -3   0    0.85    0.09
 -14   3   0    0.84    0.12
 -14   3   0    0.74    0.08
  14   3   0    0.66    0.14
  14   3   0    0.90    0.09
 -15  -3   0   19.68    0.50
 -15  -3   0   20.13    0.54
 -15  -3   0   19.33    0.76
  15  -3   0   20.57    0.55
  15   3   0   19.85    0.63
  15   3   0   19.49    0.55
 -15   3   0   20.57    0.55
 -15   3   0   20.80    0.59
 -16  -3   0    0.90    0.23
  16  -3   0    0.72    0.10
 -16  -3   0    1.02    0.11
 -16  -3   0    1.17    0.13
  16   3   0    1.13    0.18
 -16   3   0    0.78    0.11
 -17  -3   0   10.73    0.35
 -17  -3   0   10.33    0.32
  17  -3   0   10.19    0.34
 -17  -3   0    9.89    0.57
 -17   3   0    9.81    0.36
  17   3   0   10.91    0.34
 -17   3   0    9.70    0.33
  17   3   0    9.86    0.44
 -18  -3   0    0.42    0.11
 -18  -3   0    0.25    0.21
 -18  -3   0    0.24    0.09
  18  -3   0    0.27    0.10
 -18   3   0    0.38    0.12
  18   3   0    0.33    0.16
 -18   3   0    0.26    0.10
  18   3   0    0.34    0.10
  19  -3   0    2.11    0.17
 -19  -3   0    1.92    0.18
 -19  -3   0    2.22    0.35
 -19  -3   0    1.92    0.16
  19   3   0    2.13    0.26
 -19   3   0    1.71    0.16
 -19   3   0    1.56    0.18
  19   3   0    1.88    0.16
 -19   3   0    2.08    0.35
 -20  -3   0    5.34    0.24
 -20  -3   0    5.35    0.52
 -20   3   0    5.52    0.55
 -20   3   0    5.71    0.26
 -20   3   0    5.69    0.30
  20   3   0    5.99    0.38
 -21  -3   0    0.61    0.27
 -21   3   0    0.27    0.25
 -21   3   0    0.25    0.12
 -21   3   0    0.08    0.14
   0  -4   0   55.25    1.36
   0  -4   0   55.70    1.22
   0  -4   0   56.36    1.18
   0  -4   0   55.21    1.24
   0  -4   0   59.35    1.27
   0  -4   0   54.53    1.33
   0  -4   0   57.35    1.21
   0   4   0   55.43    1.21
   0   4   0   53.28    1.35
   0   4   0   52.85    1.33
   1  -4   0   21.52    0.53
  -1  -4   0   21.95    0.49
   1  -4   0   21.75    0.49
  -1  -4   0   21.48    0.49
  -1  -4   0   21.50    0.52
  -1  -4   0   22.32    0.49
  -1  -4   0   21.51    0.53
  -1  -4   0   22.19    0.65
   1  -4   0   22.08    0.63
  -1  -4   0   21.79    0.49
   1   4   0   22.02    0.47
  -1   4   0   20.62    0.61
   1   4   0   22.23    0.49
  -1   4   0   21.55    0.49
   1   4   0   21.19    0.52
   1   4   0   22.63    0.65
   1   4   0   22.73    0.49
  -1   4   0   21.78    0.52
   1   4   0   22.32    0.49
   1   4   0   22.70    0.49
   1   4   0   21.33    0.53
  -2  -4   0   89.51    1.99
  -2  -4   0   86.39    1.99
   2  -4   0   85.28    2.10
   2  -4   0   91.40    2.08
  -2  -4   0   88.60    1.90
  -2  -4   0   88.67    1.94
   2  -4   0   89.83    1.97
  -2  -4   0   88.93    1.97
  -2  -4   0   87.79    1.89
  -2  -4   0   88.08    1.88
  -2  -4   0   87.94    2.13
   2   4   0   87.83    2.11
  -2   4   0   88.31    2.06
   2   4   0   88.67    1.93
   2   4   0   88.02    1.97
   2   4   0   89.58    1.99
   2   4   0   91.01    1.99
   2   4   0   88.51    2.04
  -2   4   0   88.24    2.12
  -2   4   0   89.31    1.98
   2   4   0   90.51    1.89
  -3  -4   0  208.17    4.47
   3  -4   0  215.69    5.01
   3  -4   0  217.16    4.65
  -3  -4   0  209.59    4.58
  -3  -4   0  210.49    5.03
  -3  -4   0  210.29    4.65
  -3  -4   0  213.09    4.79
   3  -4   0  222.66    4.73
  -3  -4   0  207.22    4.55
   3   4   0  213.04    4.79
   3   4   0  212.60    4.72
   3   4   0  211.53    4.51
   3   4   0  211.69    4.66
  -3   4   0  216.89    5.01
   3   4   0  202.41    5.02
   3   4   0  204.36    4.75
   3   4   0  203.52    4.53
  -4  -4   0   22.24    0.62
  -4  -4   0   23.52    0.52
  -4  -4   0   23.17    0.53
  -4  -4   0   24.05    0.55
   4  -4   0   25.26    0.64
  -4  -4   0   22.92    0.58
   4  -4   0   25.11    0.58
   4  -4   0   24.66    0.73
   4   4   0   23.10    0.59
   4   4   0   23.31    0.58
   4   4   0   24.62    0.55
   4   4   0   23.97    0.58
  -4   4   0   25.00    0.58
  -5  -4   0   84.55    1.98
   5  -4   0   87.36    2.23
  -5  -4   0   89.73    1.94
   5  -4   0   82.38    2.01
  -5  -4   0   86.22    1.84
  -5  -4   0   86.10    2.02
  -5  -4   0   85.24    1.82
   5   4   0   85.79    2.03
   5   4   0   85.28    1.94
  -5   4   0   84.81    2.06
   5   4   0   83.90    1.93
   6  -4   0   60.67    1.58
  -6  -4   0   61.83    1.45
  -6  -4   0   61.99    1.33
  -6  -4   0   61.94    1.30
   6  -4   0   59.73    1.45
  -6  -4   0   61.78    1.47
  -6   4   0   61.25    1.45
   6   4   0   60.88    1.41
   6   4   0   60.82    1.45
  -6   4   0   62.50    1.47
   6   4   0   60.41    1.41
   7  -4   0    0.05    0.04
  -7  -4   0    0.20    0.08
  -7  -4   0    0.04    0.03
   7  -4   0    0.07    0.03
  -7  -4   0    0.03    0.03
  -7  -4   0    0.04    0.03
   7   4   0    0.00    0.05
  -7   4   0    0.16    0.05
   7   4   0    0.01    0.03
  -7   4   0    0.02    0.03
   7   4   0    0.01    0.05
  -7   4   0    0.08    0.03
  -8  -4   0   37.08    0.83
  -8  -4   0   39.28    0.92
  -8  -4   0   38.23    0.85
   8  -4   0   37.57    1.01
  -8  -4   0   36.16    1.00
   8  -4   0   37.99    0.92
  -8   4   0   38.84    0.92
   8   4   0   37.24    0.93
  -8   4   0   38.52    1.01
   8   4   0   37.83    0.92
  -8   4   0   39.08    0.95
   8   4   0   38.79    0.92
   9  -4   0   12.20    0.34
  -9  -4   0   12.61    0.31
  -9  -4   0   12.87    0.33
  -9  -4   0   12.87    0.46
  -9  -4   0   13.32    0.34
   9  -4   0   11.86    0.38
   9   4   0   12.59    0.39
  -9   4   0   12.70    0.38
   9   4   0   12.31    0.34
   9   4   0   12.93    0.37
  -9   4   0   12.93    0.34
  -9   4   0   13.21    0.38
  10  -4   0   25.55    0.70
 -10  -4   0   23.82    0.57
  10  -4   0   25.23    0.63
 -10  -4   0   23.86    0.75
 -10  -4   0   24.61    0.63
 -10  -4   0   24.99    0.59
 -10   4   0   25.57    0.67
 -10   4   0   25.00    0.62
  10   4   0   24.97    0.63
  10   4   0   24.01    0.67
 -10   4   0   25.77    0.69
  11  -4   0   10.50    0.30
 -11  -4   0   10.80    0.28
 -11  -4   0   10.84    0.45
 -11  -4   0   10.57    0.30
 -11  -4   0   10.63    0.31
 -11   4   0   10.25    0.33
  11   4   0   10.72    0.30
 -11   4   0   11.18    0.35
 -11   4   0   10.62    0.30
  11   4   0   10.76    0.37
 -12  -4   0    2.32    0.11
 -12  -4   0    2.63    0.14
 -12  -4   0    2.40    0.13
  12  -4   0    2.26    0.12
 -12  -4   0    2.11    0.24
  12   4   0    2.25    0.18
 -12   4   0    2.40    0.12
 -12   4   0    2.46    0.16
  12   4   0    2.64    0.13
 -13  -4   0    0.17    0.14
 -13  -4   0    0.23    0.07
 -13  -4   0    0.20    0.06
 -13  -4   0    0.18    0.06
  13  -4   0    0.14    0.06
 -13   4   0    0.21    0.08
 -13   4   0    0.20    0.06
  13   4   0    0.25    0.06
  13   4   0    0.05    0.11
 -14  -4   0   13.07    0.35
 -14  -4   0   12.67    0.37
 -14  -4   0   12.85    0.37
  14  -4   0   13.36    0.38
 -14  -4   0   12.98    0.58
  14   4   0   12.61    0.38
 -14   4   0   13.48    0.43
 -14   4   0   13.08    0.37
  14   4   0   12.82    0.46
 -15  -4   0    0.12    0.08
 -15  -4   0    0.17    0.08
  15  -4   0   -0.11    0.07
 -15  -4   0    0.22    0.17
  15   4   0   -0.04    0.12
  15   4   0    0.00    0.07
 -15   4   0    0.04    0.09
 -15   4   0    0.05    0.07
  16  -4   0    1.54    0.14
 -16  -4   0    1.59    0.13
 -16  -4   0    1.75    0.27
 -16  -4   0    1.57    0.14
  16   4   0    1.89    0.14
  16   4   0    1.82    0.21
 -17  -4   0    0.87    0.11
 -17  -4   0    0.93    0.12
  17  -4   0    0.71    0.11
 -17  -4   0    0.62    0.22
  17   4   0    0.54    0.10
  17   4   0    0.81    0.17
 -18  -4   0    0.88    0.13
  18  -4   0    0.78    0.11
 -18  -4   0    0.87    0.25
 -18  -4   0    0.83    0.12
 -18   4   0    0.78    0.12
 -18   4   0    0.63    0.13
  18   4   0    0.83    0.19
  18   4   0    0.67    0.11
 -19  -4   0    0.59    0.11
 -19  -4   0    0.55    0.25
 -19   4   0    0.69    0.14
  19   4   0    0.77    0.19
  19   4   0    0.63    0.12
 -19   4   0    0.60    0.12
 -20  -4   0    5.64    0.53
 -20   4   0    5.08    0.25
 -20   4   0    5.29    0.29
  20   4   0    5.22    0.37
 -20   4   0    5.95    0.51
 -21  -4   0    0.28    0.25
 -21   4   0    0.20    0.24
 -21   4   0    0.02    0.12
 -21   4   0   -0.11    0.13
   0  -5   0   -0.08    0.03
   0  -5   0   -0.06    0.06
   0  -5   0   -0.06    0.03
   0  -5   0   -0.10    0.02
   0  -5   0   -0.07    0.01
   0  -5   0   -0.08    0.02
   0  -5   0   -0.07    0.02
   0   5   0   -0.02    0.02
   0   5   0   -0.11    0.01
   0   5   0   -0.10    0.06
  -1  -5   0   35.51    0.84
  -1  -5   0   35.78    0.78
   1  -5   0   36.42    0.78
  -1  -5   0   35.57    0.79
   1  -5   0   35.66    0.96
  -1  -5   0   34.90    0.77
  -1  -5   0   35.64    0.98
  -1  -5   0   34.85    0.81
  -1  -5   0   36.37    0.78
   1  -5   0   34.26    0.83
   1   5   0   35.31    0.78
  -1   5   0   34.88    0.77
  -1   5   0   34.08    0.83
   1   5   0   34.48    0.81
   1   5   0   34.13    0.83
   1   5   0   33.57    0.96
  -1   5   0   35.45    0.94
   2  -5   0   13.53    0.33
  -2  -5   0   13.63    0.32
  -2  -5   0   12.97    0.33
   2  -5   0   13.94    0.48
   2  -5   0   13.74    0.31
  -2  -5   0   13.27    0.31
  -2  -5   0   13.68    0.32
  -2  -5   0   13.77    0.50
  -2  -5   0   13.67    0.38
   2   5   0   13.67    0.31
   2   5   0   13.66    0.31
   2   5   0   13.43    0.37
   2   5   0   13.55    0.33
   2   5   0   13.36    0.31
   2   5   0   13.29    0.32
   2   5   0   13.26    0.34
  -2   5   0   13.21    0.33
  -2   5   0   13.94    0.47
  -2   5   0   13.36    0.31
   2   5   0   13.81    0.51
   2   5   0   13.45    0.32
   3  -5   0  125.64    2.86
  -3  -5   0  123.77    2.77
   3  -5   0  117.12    2.92
   3  -5   0  125.99    2.71
  -3  -5   0  120.85    2.58
  -3  -5   0  123.55    2.61
  -3  -5   0  120.62    2.74
  -3  -5   0  119.13    2.92
  -3  -5   0  122.07    2.65
  -3   5   0  118.50    2.92
   3   5   0  119.66    2.91
   3   5   0  122.35    2.80
   3   5   0  123.26    2.90
  -3   5   0  121.53    2.83
   3   5   0  123.56    2.74
   3   5   0  120.55    2.71
   3   5   0  124.19    2.60
   3   5   0  123.22    2.73
   4  -5   0   23.90    0.59
   4  -5   0   24.95    0.65
  -4  -5   0   23.93    0.64
  -4  -5   0   24.54    0.60
  -4  -5   0   24.53    0.56
  -4  -5   0   24.51    0.53
   4  -5   0   25.36    0.77
  -4  -5   0   24.97    0.57
  -4  -5   0   24.57    0.54
   4   5   0   25.24    0.56
   4   5   0   24.88    0.56
   4   5   0   24.12    0.62
  -4   5   0   24.60    0.59
   4   5   0   23.44    0.59
   4   5   0   23.94    0.60
  -5  -5   0  316.48    7.47
  -5  -5   0  322.59    7.14
   5  -5   0  306.51    7.42
   5  -5   0  318.72    8.14
   5  -5   0  323.59    7.01
  -5  -5   0  311.66    6.79
  -5  -5   0  304.92    6.64
   5   5   0  317.06    6.74
   5   5   0  314.34    6.91
   5   5   0  310.96    7.46
  -5   5   0  314.01    7.43
   5   5   0  304.93    7.01
  -6  -5   0   57.09    1.21
  -6  -5   0   56.55    1.24
  -6  -5   0   55.70    1.38
   6  -5   0   59.79    1.55
  -6  -5   0   56.95    1.36
   6  -5   0   56.81    1.35
   6  -5   0   57.03    1.48
   6   5   0   55.76    1.36
   6   5   0   56.03    1.33
  -6   5   0   58.02    1.35
   6   5   0   57.88    1.33
  -7  -5   0   75.32    1.84
  -7  -5   0   78.08    1.84
   7  -5   0   75.44    2.00
  -7  -5   0   78.38    1.64
  -7  -5   0   77.36    1.68
   7  -5   0   76.24    1.83
  -7   5   0   79.92    1.86
   7   5   0   78.76    1.78
   7   5   0   75.90    1.84
   7   5   0   78.22    1.79
  -7   5   0   78.74    1.83
  -8  -5   0   13.77    0.49
   8  -5   0   13.84    0.42
  -8  -5   0   14.50    0.36
  -8  -5   0   14.79    0.34
  -8  -5   0   15.24    0.38
   8  -5   0   14.80    0.38
  -8   5   0   15.17    0.42
   8   5   0   14.28    0.38
   8   5   0   14.15    0.42
   8   5   0   14.53    0.42
  -8   5   0   14.68    0.37
  -9  -5   0    2.62    0.11
  -9  -5   0    2.43    0.11
   9  -5   0    2.45    0.11
   9  -5   0    2.61    0.13
  -9  -5   0    2.34    0.11
  -9  -5   0    2.59    0.21
  -9   5   0    2.59    0.11
   9   5   0    2.79    0.15
   9   5   0    2.41    0.16
   9   5   0    2.68    0.12
  -9   5   0    2.67    0.15
  10  -5   0   16.89    0.45
 -10  -5   0   16.81    0.46
 -10  -5   0   17.56    0.43
  10  -5   0   17.98    0.51
 -10  -5   0   16.79    0.59
 -10  -5   0   17.49    0.42
 -10   5   0   17.94    0.45
 -10   5   0   18.10    0.51
  10   5   0   17.53    0.46
  10   5   0   16.97    0.51
  10   5   0   17.95    0.49
  11  -5   0   -0.03    0.04
 -11  -5   0    0.02    0.11
 -11  -5   0    0.04    0.05
 -11  -5   0    0.01    0.05
  11  -5   0   -0.05    0.06
 -11  -5   0    0.01    0.05
  11   5   0    0.01    0.08
 -11   5   0    0.06    0.07
  11   5   0    0.05    0.05
 -11   5   0   -0.03    0.04
 -12  -5   0    0.38    0.07
 -12  -5   0    0.58    0.07
 -12  -5   0    0.98    0.19
 -12  -5   0    0.59    0.08
  12  -5   0    0.42    0.07
  12   5   0    0.51    0.07
 -12   5   0    0.48    0.07
  12   5   0    0.52    0.12
 -12   5   0    0.56    0.10
 -13  -5   0   26.76    0.65
  13  -5   0   26.02    0.69
 -13  -5   0   26.87    0.63
 -13  -5   0   27.68    0.69
 -13  -5   0   26.07    0.87
 -13   5   0   27.75    0.69
  13   5   0   26.85    0.69
  13   5   0   26.13    0.76
 -13   5   0   26.33    0.75
 -14  -5   0    0.96    0.10
 -14  -5   0    0.89    0.10
  14  -5   0    0.76    0.09
 -14  -5   0    0.76    0.09
 -14  -5   0    0.94    0.21
 -14   5   0    0.92    0.13
 -14   5   0    0.77    0.09
  14   5   0    0.55    0.14
  14   5   0    0.77    0.09
 -15  -5   0   35.49    1.15
  15  -5   0   37.63    0.93
 -15  -5   0   37.30    0.88
 -15  -5   0   35.59    0.84
  15   5   0   35.53    0.93
  15   5   0   35.61    1.00
 -15   5   0   37.50    0.99
 -15   5   0   38.14    0.93
 -16  -5   0    1.23    0.13
  16  -5   0    1.17    0.11
 -16  -5   0    1.23    0.12
 -16  -5   0    1.47    0.26
  16   5   0    0.94    0.17
  16   5   0    1.20    0.11
  17  -5   0    5.43    0.23
 -17  -5   0    5.61    0.44
 -17  -5   0    5.61    0.24
 -17  -5   0    5.57    0.22
  17   5   0    5.51    0.23
  17   5   0    5.96    0.34
 -18  -5   0    1.62    0.14
  18  -5   0    1.68    0.14
 -18  -5   0    1.56    0.31
  18   5   0    1.32    0.21
 -18   5   0    1.40    0.14
 -19  -5   0    1.57    0.14
 -19  -5   0    1.12    0.29
 -19   5   0    1.45    0.18
 -19   5   0    1.45    0.15
  19   5   0    1.37    0.14
  19   5   0    1.50    0.23
 -20  -5   0    0.02    0.22
 -20   5   0    0.10    0.13
 -20   5   0    0.02    0.10
 -21  -5   0   -0.12    0.23
 -21   5   0   -0.02    0.24
 -21   5   0    0.23    0.12
 -21   5   0    0.05    0.13
   0  -6   0  112.72    2.75
   0  -6   0  116.86    2.60
   0  -6   0  115.07    2.46
   0  -6   0  117.21    2.47
   0  -6   0  114.06    2.71
   0   6   0  118.34    2.71
   0   6   0  112.84    2.56
   0   6   0  109.34    2.74
  -1  -6   0   63.51    1.45
  -1  -6   0   63.12    1.40
  -1  -6   0   58.59    1.57
   1  -6   0   59.45    1.56
  -1  -6   0   61.74    1.34
   1  -6   0   62.19    1.45
   1  -6   0   62.07    1.32
  -1  -6   0   62.96    1.32
  -1   6   0   62.14    1.34
  -1   6   0   61.12    1.55
  -1   6   0   61.04    1.47
   1   6   0   60.37    1.57
   1   6   0   61.54    1.35
   1   6   0   60.95    1.45
   2  -6   0    0.92    0.15
  -2  -6   0    1.05    0.17
   2  -6   0    1.01    0.05
  -2  -6   0    0.89    0.05
  -2  -6   0    1.00    0.04
  -2  -6   0    0.93    0.07
  -2  -6   0    0.89    0.06
  -2   6   0    0.97    0.14
   2   6   0    1.01    0.05
   2   6   0    1.20    0.10
   2   6   0    1.03    0.06
   2   6   0    1.05    0.04
  -2   6   0    1.07    0.05
   2   6   0    1.02    0.17
  -2   6   0    0.96    0.05
   2   6   0    1.11    0.06
   2   6   0    0.97    0.05
   2   6   0    0.90    0.07
  -3  -6   0   69.64    1.50
  -3  -6   0   70.89    1.45
   3  -6   0   67.15    1.63
   3  -6   0   71.63    1.77
  -3  -6   0   66.91    1.49
  -3  -6   0   68.66    1.61
  -3  -6   0   70.28    1.63
   3   6   0   68.36    1.79
  -3   6   0   67.67    1.65
  -3   6   0   66.73    1.72
   3   6   0   68.12    1.63
   3   6   0   68.97    1.60
   3   6   0   69.41    1.57
   3   6   0   72.50    1.52
   3   6   0   70.77    1.49
   3   6   0   67.13    1.57
   3   6   0   71.21    1.54
  -4  -6   0   91.89    1.96
  -4  -6   0   91.68    1.92
  -4  -6   0   90.76    2.18
   4  -6   0   98.84    2.29
  -4  -6   0   92.99    2.12
   4  -6   0   92.93    2.17
  -4  -6   0   92.54    2.07
  -4  -6   0   90.20    1.96
  -4   6   0   89.39    2.19
   4   6   0   91.40    2.09
   4   6   0   90.67    2.32
   4   6   0   93.45    2.04
   4   6   0   90.85    2.07
   4   6   0   86.67    2.16
   4   6   0   91.49    2.08
   4   6   0   92.00    1.97
  -5  -6   0   32.60    0.78
   5  -6   0   33.36    1.00
  -5  -6   0   32.50    0.71
  -5  -6   0   32.44    0.74
   5  -6   0   30.21    0.85
  -5  -6   0   32.03    0.84
  -5  -6   0   32.34    0.70
   5  -6   0   31.29    0.77
  -5   6   0   31.34    0.77
   5   6   0   33.13    0.73
   5   6   0   31.84    0.78
   5   6   0   32.54    0.78
   5   6   0   32.03    0.80
   5   6   0   32.82    0.73
  -6  -6   0    3.89    0.13
  -6  -6   0    3.95    0.13
  -6  -6   0    3.90    0.12
  -6  -6   0    4.03    0.22
   6  -6   0    3.96    0.13
   6  -6   0    4.18    0.15
  -6   6   0    3.98    0.13
   6   6   0    4.10    0.19
   6   6   0    3.98    0.13
   6   6   0    3.79    0.17
   7  -6   0   19.26    0.53
   7  -6   0   19.35    0.47
  -7  -6   0   18.90    0.59
  -7  -6   0   18.51    0.48
  -7  -6   0   18.89    0.44
  -7  -6   0   18.56    0.43
   7   6   0   18.51    0.52
   7   6   0   18.93    0.48
   7   6   0   17.92    0.51
  -7   6   0   19.29    0.47
  -8  -6   0   66.64    1.60
   8  -6   0   67.00    1.59
  -8  -6   0   66.62    1.46
   8  -6   0   68.19    1.74
  -8  -6   0   66.56    1.65
  -8  -6   0   65.93    1.42
  -8   6   0   68.63    1.59
   8   6   0   66.48    1.57
  -8   6   0   67.65    1.63
   8   6   0   64.09    1.60
   8   6   0   67.65    1.57
  -9  -6   0    1.56    0.09
  -9  -6   0    1.52    0.09
   9  -6   0    1.32    0.09
  -9  -6   0    1.74    0.20
   9  -6   0    1.33    0.10
  -9  -6   0    1.50    0.09
   9   6   0    1.43    0.13
  -9   6   0    1.43    0.08
   9   6   0    1.52    0.13
   9   6   0    1.39    0.09
  -9   6   0    1.42    0.12
  10  -6   0    1.00    0.09
 -10  -6   0    0.88    0.07
 -10  -6   0    1.01    0.16
  10  -6   0    0.88    0.07
 -10  -6   0    0.87    0.08
 -10  -6   0    0.99    0.07
 -10   6   0    0.70    0.10
  10   6   0    0.95    0.12
  10   6   0    0.91    0.11
  10   6   0    0.73    0.07
 -10   6   0    0.89    0.08
 -11  -6   0    0.03    0.05
  11  -6   0   -0.13    0.05
 -11  -6   0    0.01    0.05
 -11  -6   0    0.05    0.05
  11  -6   0   -0.10    0.06
 -11  -6   0    0.03    0.11
 -11   6   0    0.07    0.07
 -11   6   0   -0.04    0.05
  11   6   0   -0.03    0.08
  11   6   0    0.07    0.05
  11   6   0    0.03    0.09
 -12  -6   0   56.48    1.24
  12  -6   0   56.95    1.52
 -12  -6   0   55.83    1.52
 -12  -6   0   54.74    1.38
 -12  -6   0   55.80    1.28
  12  -6   0   57.42    1.38
 -12   6   0   59.96    1.38
  12   6   0   58.59    1.39
  12   6   0   54.35    1.40
 -12   6   0   58.39    1.44
 -13  -6   0    0.51    0.08
 -13  -6   0    0.70    0.19
  13  -6   0    0.46    0.08
 -13  -6   0    0.73    0.09
 -13  -6   0    0.67    0.08
  13   6   0    0.75    0.14
  13   6   0    0.54    0.08
 -13   6   0    0.50    0.07
 -13   6   0    0.75    0.12
  14  -6   0   25.25    0.67
 -14  -6   0   23.68    0.86
 -14  -6   0   25.11    0.61
 -14  -6   0   25.02    0.63
  14   6   0   25.65    0.67
 -14   6   0   26.66    0.74
  14   6   0   26.03    0.76
 -14   6   0   27.27    0.67
 -15  -6   0    0.81    0.21
  15  -6   0    0.64    0.09
 -15  -6   0    0.69    0.09
 -15  -6   0    0.78    0.11
  15   6   0    0.64    0.10
 -15   6   0    0.53    0.13
 -15   6   0    0.56    0.09
  15   6   0    0.78    0.16
 -16  -6   0    1.22    0.12
  16  -6   0    1.19    0.11
 -16  -6   0    1.49    0.27
 -16  -6   0    1.04    0.11
  16   6   0    1.08    0.11
  16   6   0    1.32    0.19
 -17  -6   0    0.35    0.21
  17  -6   0    0.21    0.09
 -17  -6   0    0.28    0.09
  17   6   0    0.15    0.09
  17   6   0    0.30    0.14
 -18  -6   0    2.67    0.17
  18  -6   0    2.66    0.18
 -18  -6   0    2.21    0.33
  18   6   0    2.91    0.27
  18   6   0    2.69    0.18
 -19  -6   0   -0.04    0.21
  19   6   0   -0.05    0.15
  19   6   0   -0.13    0.10
 -19   6   0    0.03    0.12
 -19   6   0    0.04    0.10
 -20  -6   0    4.13    0.47
 -20   6   0    3.18    0.24
 -20   6   0    3.27    0.22
 -21  -6   0   -0.01    0.24
 -21   6   0   -0.12    0.11
 -21   6   0    0.14    0.14
   0  -7   0    0.00    0.03
   0  -7   0   -0.01    0.09
   0  -7   0   -0.05    0.02
   0  -7   0    0.03    0.02
   0  -7   0    0.03    0.03
   0   7   0    0.00    0.02
   0   7   0   -0.05    0.07
   0   7   0    0.03    0.02
  -1  -7   0   15.82    0.36
   1  -7   0   16.41    0.41
  -1  -7   0   15.73    0.39
   1  -7   0   15.67    0.39
   1  -7   0   15.30    0.38
  -1  -7   0   15.80    0.39
   1  -7   0   15.68    0.59
  -1  -7   0   16.60    0.61
  -1  -7   0   15.60    0.38
  -1   7   0   15.50    0.37
   1   7   0   14.44    0.57
   1   7   0   15.68    0.37
  -1   7   0   15.66    0.39
   1   7   0   15.34    0.39
  -1   7   0   15.87    0.57
  -2  -7   0   26.34    0.59
  -2  -7   0   25.31    0.85
   2  -7   0   26.16    0.63
  -2  -7   0   26.30    0.60
  -2  -7   0   25.27    0.59
  -2  -7   0   25.35    0.63
   2  -7   0   26.24    0.84
   2   7   0   26.90    0.59
   2   7   0   26.21    0.68
   2   7   0   25.32    0.85
   2   7   0   26.37    0.63
  -2   7   0   26.14    0.63
  -2   7   0   26.22    0.81
   2   7   0   26.13    0.61
   2   7   0   25.75    0.64
  -2   7   0   26.57    0.59
  -3  -7   0   53.50    1.18
  -3  -7   0   53.05    1.29
   3  -7   0   53.78    1.27
  -3  -7   0   52.60    1.17
  -3  -7   0   54.86    1.28
   3  -7   0   56.55    1.47
  -3   7   0   54.47    1.27
   3   7   0   53.58    1.49
   3   7   0   52.42    1.24
  -3   7   0   53.09    1.18
   3   7   0   52.16    1.18
   3   7   0   52.14    1.27
   3   7   0   53.67    1.22
   3   7   0   54.98    1.21
  -3   7   0   52.49    1.42
   3   7   0   54.55    1.17
   3   7   0   53.99    1.28
  -4  -7   0    0.12    0.04
  -4  -7   0    0.11    0.03
   4  -7   0    0.05    0.10
  -4  -7   0    0.12    0.08
   4  -7   0    0.06    0.03
  -4  -7   0    0.05    0.03
   4   7   0    0.11    0.03
   4   7   0    0.16    0.02
   4   7   0    0.08    0.03
  -4   7   0    0.05    0.03
   4   7   0    0.10    0.03
  -4   7   0    0.92    0.17
   4   7   0    0.06    0.06
   4   7   0    0.12    0.13
   4   7   0    0.20    0.06
  -5  -7   0  156.29    3.25
   5  -7   0  146.84    3.65
  -5  -7   0  152.71    3.23
  -5  -7   0  153.17    3.65
  -5  -7   0  154.19    3.45
  -5  -7   0  149.66    3.21
   5   7   0  154.92    3.40
  -5   7   0  155.15    3.65
   5   7   0  151.97    3.70
   5   7   0  152.87    3.43
   5   7   0  147.85    3.63
   5   7   0  150.93    3.41
   5   7   0  153.58    3.26
   6  -7   0   92.14    2.15
   6  -7   0   89.43    2.32
  -6  -7   0   90.52    2.13
  -6  -7   0   88.34    2.14
  -6  -7   0   88.71    1.90
  -6  -7   0   90.10    1.95
   6   7   0   91.25    1.96
   6   7   0   88.19    2.08
  -6   7   0   90.42    2.15
   6   7   0   89.37    2.07
   6   7   0   90.96    2.14
   6   7   0   94.87    2.01
   7  -7   0   99.52    2.28
  -7  -7   0   95.75    2.28
  -7  -7   0   95.74    2.08
   7  -7   0   98.08    2.48
  -7  -7   0   95.01    2.28
  -7  -7   0   94.66    2.03
   7   7   0   97.24    2.22
  -7   7   0   95.84    2.27
   7   7   0   94.49    2.21
   7   7   0   97.33    2.28
  -8  -7   0   18.41    0.43
   8  -7   0   17.79    0.52
  -8  -7   0   18.56    0.60
  -8  -7   0   17.76    0.42
   8  -7   0   18.51    0.46
  -8  -7   0   17.89    0.47
   8   7   0   18.23    0.51
  -8   7   0   18.48    0.52
  -8   7   0   18.14    0.46
   8   7   0   18.09    0.52
   8   7   0   18.00    0.47
   9  -7   0    1.59    0.09
  -9  -7   0    1.44    0.10
  -9  -7   0    1.44    0.09
  -9  -7   0    1.40    0.18
   9  -7   0    1.70    0.11
  -9  -7   0    1.58    0.09
   9   7   0    1.68    0.14
  -9   7   0    1.73    0.09
   9   7   0    1.46    0.14
   9   7   0    1.52    0.10
  -9   7   0    1.71    0.13
 -10  -7   0    1.14    0.18
 -10  -7   0    1.19    0.08
  10  -7   0    1.27    0.11
 -10  -7   0    1.33    0.10
 -10  -7   0    1.30    0.10
  10  -7   0    1.27    0.09
  10   7   0    1.55    0.14
  10   7   0    1.04    0.13
 -10   7   0    1.59    0.14
 -10   7   0    1.39    0.09
  10   7   0    1.21    0.10
 -11  -7   0    0.72    0.08
 -11  -7   0    0.65    0.07
  11  -7   0    0.54    0.07
 -11  -7   0    0.57    0.16
 -11  -7   0    0.46    0.07
  11  -7   0    0.58    0.08
 -11   7   0    0.71    0.07
 -11   7   0    0.54    0.10
  11   7   0    0.62    0.11
  11   7   0    0.53    0.12
  11   7   0    0.55    0.07
  12  -7   0   -0.18    0.06
 -12  -7   0   -0.04    0.05
 -12  -7   0    0.13    0.14
 -12  -7   0    0.04    0.06
 -12  -7   0    0.03    0.06
  12  -7   0   -0.15    0.05
  12   7   0   -0.15    0.10
 -12   7   0    0.09    0.08
  12   7   0    0.03    0.06
 -12   7   0   -0.06    0.05
  12   7   0   -0.08    0.09
 -13  -7   0    7.60    0.25
 -13  -7   0    7.89    0.26
 -13  -7   0    7.81    0.44
  13  -7   0    8.36    0.30
 -13  -7   0    8.19    0.25
  13  -7   0    8.18    0.26
 -13   7   0    8.48    0.26
  13   7   0    8.14    0.27
  13   7   0    7.74    0.34
 -13   7   0    8.13    0.33
  14  -7   0    4.46    0.19
 -14  -7   0    4.21    0.34
 -14  -7   0    4.79    0.19
 -14  -7   0    4.44    0.18
  14   7   0    4.35    0.19
 -14   7   0    4.62    0.18
  14   7   0    4.16    0.27
 -14   7   0    3.85    0.24
 -15  -7   0    5.72    0.21
 -15  -7   0    5.60    0.40
  15  -7   0    5.24    0.22
 -15  -7   0    5.70    0.22
 -15   7   0    5.81    0.30
  15   7   0    5.74    0.23
  15   7   0    5.06    0.30
 -15   7   0    5.50    0.21
 -16  -7   0   -0.02    0.16
 -16  -7   0    0.08    0.08
  16  -7   0   -0.08    0.07
 -16   7   0    0.02    0.11
  16   7   0    0.13    0.13
  16   7   0   -0.13    0.08
 -17  -7   0    1.92    0.31
 -17  -7   0    1.92    0.14
  17  -7   0    1.83    0.16
  17   7   0    1.95    0.17
  17   7   0    2.01    0.23
 -18  -7   0   -0.02    0.19
  18   7   0    0.08    0.10
  18   7   0   -0.14    0.15
 -19  -7   0    1.24    0.29
  19   7   0    0.65    0.19
  19   7   0    0.79    0.12
 -20  -7   0    0.76    0.28
 -20   7   0    0.82    0.14
 -20   7   0    1.10    0.17
 -21  -7   0    0.20    0.25
 -21   7   0    0.15    0.13
 -21   7   0    0.17    0.12
   0  -8   0   21.75    0.51
   0  -8   0   20.43    0.53
   0  -8   0   22.26    0.50
   0  -8   0   22.60    0.53
   0   8   0   20.54    0.52
   0   8   0   21.11    0.74
   0   8   0   21.79    0.49
  -1  -8   0    2.85    0.12
   1  -8   0    2.52    0.09
  -1  -8   0    2.64    0.08
   1  -8   0    2.70    0.09
   1  -8   0    2.92    0.14
  -1  -8   0    2.54    0.11
   1  -8   0    2.96    0.29
  -1  -8   0    2.93    0.10
   1  -8   0    2.68    0.11
  -1   8   0    2.42    0.09
   1   8   0    2.40    0.09
   1   8   0    2.60    0.10
  -1   8   0    2.40    0.09
   1   8   0    2.95    0.29
  -1   8   0    2.39    0.25
  -2  -8   0  108.02    2.29
   2  -8   0  109.78    2.55
  -2  -8   0  104.27    2.52
  -2  -8   0  109.11    2.32
  -2  -8   0  109.74    2.43
   2   8   0  108.79    2.41
   2   8   0  107.95    2.33
   2   8   0  104.80    2.53
  -2   8   0  103.83    2.60
   2   8   0  105.72    2.46
   2   8   0  102.74    2.64
  -2   8   0  106.32    2.56
   2   8   0  111.31    2.47
  -2   8   0  106.64    2.37
  -3  -8   0   34.65    0.77
  -3  -8   0   35.42    0.78
  -3  -8   0   34.24    0.83
  -3  -8   0   33.83    0.78
   3  -8   0   34.68    0.83
  -3   8   0   33.64    0.82
   3   8   0   33.71    1.09
  -3   8   0   34.50    1.03
  -3   8   0   34.41    0.77
   3   8   0   33.72    0.78
   3   8   0   35.40    0.88
   3   8   0   34.17    0.83
   3   8   0   33.91    0.83
   3   8   0   34.38    0.79
  -4  -8   0    0.28    0.04
  -4  -8   0    0.16    0.09
  -4  -8   0    0.15    0.05
   4  -8   0    0.26    0.03
  -4   8   0    0.38    0.14
   4   8   0    0.32    0.08
   4   8   0    0.14    0.03
   4   8   0    0.15    0.04
   4   8   0    0.27    0.04
   4   8   0    0.30    0.05
   4   8   0    0.18    0.06
  -4   8   0    0.26    0.03
   4   8   0    0.26    0.16
   4   8   0    0.27    0.02
  -5  -8   0   24.25    0.58
  -5  -8   0   23.77    0.60
  -5  -8   0   23.91    0.54
   5  -8   0   23.61    0.59
  -5  -8   0   23.61    0.69
  -5  -8   0   24.37    0.55
   5   8   0   24.31    0.66
   5   8   0   24.65    0.57
   5   8   0   25.62    0.93
   5   8   0   24.56    0.56
   5   8   0   24.55    0.55
   5   8   0   24.76    0.60
   5   8   0   24.16    0.63
  -5   8   0   23.59    0.59
   6  -8   0   43.60    1.08
  -6  -8   0   44.66    0.97
   6  -8   0   43.71    1.19
  -6  -8   0   46.14    1.09
  -6  -8   0   44.68    1.16
  -6  -8   0   45.88    0.99
   6   8   0   41.73    1.41
  -6   8   0   44.86    1.08
   6   8   0   46.37    1.01
   6   8   0   46.10    1.12
   6   8   0   45.95    1.09
   6   8   0   46.90    1.01
   6   8   0   44.83    1.09
  -7  -8   0    8.46    0.37
   7  -8   0    8.99    0.29
  -7  -8   0    9.06    0.26
  -7  -8   0    9.03    0.23
   7  -8   0    9.22    0.25
  -7  -8   0    8.95    0.24
   7   8   0    9.18    0.33
   7   8   0    8.62    0.31
   7   8   0    8.83    0.26
   7   8   0    9.16    0.23
   7   8   0    8.19    0.55
  -7   8   0    9.35    0.25
  -8  -8   0   34.52    0.83
  -8  -8   0   33.20    0.74
   8  -8   0   33.19    0.90
  -8  -8   0   33.56    0.94
  -8  -8   0   33.66    0.76
   8  -8   0   33.17    0.82
   8   8   0   32.07    0.85
   8   8   0   32.88    0.86
  -8   8   0   33.67    0.81
   8   8   0   34.00    0.83
  -9  -8   0   -0.01    0.05
  -9  -8   0    0.09    0.05
  -9  -8   0   -0.03    0.05
   9  -8   0    0.10    0.06
  -9  -8   0   -0.04    0.10
   9  -8   0    0.03    0.04
   9   8   0    0.02    0.05
  -9   8   0    0.09    0.07
   9   8   0    0.06    0.09
   9   8   0    0.10    0.08
  -9   8   0    0.04    0.04
  10  -8   0   63.66    1.54
 -10  -8   0   65.16    1.55
 -10  -8   0   64.43    1.38
  10  -8   0   62.73    1.69
 -10  -8   0   62.67    1.65
 -10  -8   0   65.08    1.42
  10   8   0   64.82    1.54
  10   8   0   62.51    1.55
  10   8   0   63.18    1.55
 -10   8   0   65.45    1.54
 -10   8   0   66.65    1.60
  11  -8   0    3.03    0.14
 -11  -8   0    3.35    0.30
 -11  -8   0    3.30    0.14
 -11  -8   0    3.10    0.15
 -11  -8   0    2.94    0.13
  11  -8   0    3.10    0.16
  11   8   0    3.13    0.20
 -11   8   0    3.06    0.14
 -11   8   0    3.52    0.20
  11   8   0    3.10    0.15
  11   8   0    3.12    0.21
 -12  -8   0   33.61    0.77
 -12  -8   0   35.01    1.05
 -12  -8   0   33.93    0.86
  12  -8   0   33.04    0.94
 -12  -8   0   33.73    0.79
  12  -8   0   34.27    0.85
  12   8   0   34.49    0.88
  12   8   0   31.84    0.91
 -12   8   0   34.93    0.93
 -12   8   0   34.87    0.85
  12   8   0   33.26    0.86
  13  -8   0   24.25    0.62
  13  -8   0   24.60    0.70
 -13  -8   0   22.74    0.82
 -13  -8   0   22.94    0.56
 -13  -8   0   22.55    0.58
 -13   8   0   24.59    0.70
 -13   8   0   23.97    0.61
  13   8   0   23.30    0.70
  13   8   0   22.73    0.62
  14  -8   0    3.79    0.20
 -14  -8   0    3.67    0.35
 -14  -8   0    3.65    0.16
  14  -8   0    3.99    0.18
 -14  -8   0    3.64    0.17
 -14   8   0    3.75    0.24
  14   8   0    3.72    0.19
 -14   8   0    3.72    0.17
  14   8   0    3.74    0.26
 -15  -8   0    0.11    0.07
 -15  -8   0    0.07    0.17
  15  -8   0    0.06    0.07
 -15   8   0   -0.01    0.11
  15   8   0    0.11    0.08
  15   8   0   -0.06    0.12
 -16  -8   0    0.12    0.08
  16  -8   0    0.21    0.09
 -16  -8   0    0.17    0.19
  16   8   0    0.07    0.14
  16   8   0    0.21    0.09
 -16   8   0    0.14    0.12
 -17  -8   0    0.50    0.22
  17  -8   0    0.34    0.10
  17   8   0    0.32    0.16
  17   8   0    0.48    0.10
 -18  -8   0    0.10    0.21
  18   8   0   -0.01    0.15
  18   8   0    0.05    0.10
 -19  -8   0    0.30    0.23
  19   8   0    0.72    0.20
  19   8   0    0.37    0.12
 -20  -8   0   -0.12    0.22
   0  -9   0   -0.03    0.05
   0  -9   0   -0.04    0.03
   0  -9   0   -0.05    0.03
   0  -9   0   -0.11    0.04
   0   9   0   -0.04    0.03
   0   9   0    0.09    0.12
   0   9   0   -0.06    0.03
   1  -9   0    7.60    0.21
  -1  -9   0    7.75    0.23
   1  -9   0    7.83    0.21
  -1  -9   0    7.62    0.19
   1  -9   0    8.02    0.23
  -1  -9   0    7.65    0.21
  -1  -9   0    7.78    0.23
   1  -9   0    7.71    0.25
  -1   9   0    8.06    0.43
  -1   9   0    7.93    0.20
   1   9   0    7.49    0.21
   1   9   0    7.74    0.21
  -1   9   0    7.41    0.21
   1   9   0    7.27    0.43
  -2  -9   0    0.03    0.05
  -2  -9   0    0.06    0.04
  -2  -9   0    0.03    0.02
   2  -9   0   -0.01    0.04
   2  -9   0    0.02    0.05
  -2  -9   0   -0.03    0.03
   2  -9   0    0.01    0.03
   2   9   0    0.02    0.03
   2   9   0   -0.01    0.03
   2   9   0    0.01    0.03
   2   9   0   -0.03    0.12
  -2   9   0   -0.03    0.10
  -2   9   0    0.03    0.03
  -2   9   0   -0.02    0.03
   2   9   0   -0.06    0.07
  -3  -9   0   22.21    0.57
  -3  -9   0   22.69    0.55
   3  -9   0   23.12    0.57
  -3  -9   0   23.58    0.53
  -3  -9   0   23.78    0.55
   3   9   0   22.64    0.59
   3   9   0   22.78    0.57
   3   9   0   23.45    0.87
  -3   9   0   22.72    0.53
   3   9   0   23.06    0.55
   3   9   0   23.98    0.65
  -3   9   0   23.65    0.57
   3   9   0   23.15    0.54
  -3   9   0   22.40    0.80
  -4  -9   0    6.95    0.20
   4  -9   0    6.62    0.19
  -4  -9   0    6.62    0.22
  -4  -9   0    6.66    0.20
   4   9   0    6.90    0.20
   4   9   0    6.78    0.20
   4   9   0    6.94    0.24
   4   9   0    6.93    0.19
   4   9   0    7.25    0.47
  -4   9   0    6.52    0.19
  -4   9   0    6.98    0.40
   4   9   0    7.08    0.29
  -5  -9   0   18.77    0.47
  -5  -9   0   18.09    0.46
   5  -9   0   18.41    0.46
  -5  -9   0   17.78    0.57
  -5   9   0   18.01    0.46
   5   9   0   18.14    0.80
   5   9   0   19.08    0.44
   5   9   0   17.46    0.47
   5   9   0   18.61    0.51
   5   9   0   18.71    0.42
   5   9   0   18.63    0.55
   5   9   0   19.43    0.44
   5   9   0   19.12    0.45
  -6  -9   0   21.68    0.55
   6  -9   0   21.96    0.61
  -6  -9   0   21.93    0.66
  -6  -9   0   21.66    0.54
  -6  -9   0   22.11    0.49
   6  -9   0   21.67    0.55
   6   9   0   22.26    0.63
   6   9   0   22.49    0.56
   6   9   0   21.46    0.59
   6   9   0   21.99    0.92
  -6   9   0   21.07    0.54
   6   9   0   22.20    0.51
   6   9   0   22.45    0.50
  -7  -9   0   14.23    0.52
  -7  -9   0   15.13    0.36
   7  -9   0   15.49    0.39
  -7  -9   0   15.08    0.40
   7  -9   0   14.50    0.44
  -7  -9   0   16.01    0.37
  -7   9   0   15.26    0.39
   7   9   0   16.03    0.36
   7   9   0   14.12    0.76
   7   9   0   15.34    0.48
   7   9   0   14.90    0.45
  -8  -9   0   17.00    0.40
   8  -9   0   16.31    0.49
   8  -9   0   17.30    0.44
  -8  -9   0   16.57    0.45
  -8  -9   0   17.22    0.41
  -8  -9   0   16.38    0.58
   8   9   0   15.95    0.83
   8   9   0   17.29    0.45
  -8   9   0   17.47    0.43
   8   9   0   16.61    0.50
   8   9   0   17.44    0.52
  -9  -9   0  109.51    2.39
  -9  -9   0  110.82    2.63
  -9  -9   0  109.58    2.34
   9  -9   0  110.73    2.86
   9  -9   0  110.04    2.62
  -9  -9   0  108.09    2.65
   9   9   0  109.20    2.57
  -9   9   0  110.04    2.62
  -9   9   0  116.63    2.67
   9   9   0  115.13    3.08
   9   9   0  107.99    2.56
   9   9   0  112.46    2.63
 -10  -9   0    2.59    0.12
 -10  -9   0    2.65    0.14
 -10  -9   0    2.64    0.12
  10  -9   0    2.86    0.13
  10  -9   0    2.78    0.15
 -10  -9   0    2.35    0.25
 -10   9   0    2.85    0.18
  10   9   0    2.34    0.19
  10   9   0    2.50    0.19
 -10   9   0    2.74    0.12
  10   9   0    2.61    0.14
  11  -9   0    0.26    0.06
 -11  -9   0    0.26    0.06
 -11  -9   0    0.30    0.07
 -11  -9   0    0.23    0.07
 -11  -9   0    0.30    0.15
  11  -9   0    0.17    0.08
  11   9   0    0.21    0.07
  11   9   0    0.07    0.11
  11   9   0    0.30    0.11
 -11   9   0    0.22    0.06
 -11   9   0    0.27    0.10
  12  -9   0    0.10    0.07
 -12  -9   0    0.07    0.06
 -12  -9   0   -0.05    0.14
 -12  -9   0    0.13    0.07
  12  -9   0    0.12    0.06
 -12  -9   0    0.07    0.07
  12   9   0    0.07    0.07
  12   9   0    0.07    0.11
 -12   9   0    0.19    0.06
 -12   9   0    0.24    0.10
  12   9   0    0.18    0.11
  13  -9   0    5.43    0.20
 -13  -9   0    4.78    0.36
 -13  -9   0    5.35    0.19
  13  -9   0    5.21    0.24
 -13  -9   0    5.36    0.20
  13   9   0    5.37    0.29
 -13   9   0    5.87    0.28
  13   9   0    5.27    0.21
 -13   9   0    5.68    0.21
 -14  -9   0    0.41    0.08
  14  -9   0    0.52    0.09
 -14  -9   0    0.71    0.21
 -14   9   0    0.54    0.14
  14   9   0    0.58    0.15
  14   9   0    0.40    0.09
 -14   9   0    0.62    0.08
  15  -9   0    8.23    0.28
 -15  -9   0    7.87    0.47
 -15  -9   0    7.49    0.25
  15   9   0    6.90    0.36
 -15   9   0    7.85    0.35
  15   9   0    7.51    0.27
  16  -9   0    1.16    0.11
 -16  -9   0    1.25    0.26
 -16   9   0    1.21    0.17
  16   9   0    1.18    0.19
  16   9   0    1.25    0.13
 -17  -9   0    9.39    0.55
  17   9   0    9.36    0.33
  17   9   0    9.32    0.44
 -18  -9   0    0.49    0.23
  18   9   0   -0.02    0.10
  18   9   0    0.03    0.15
 -19  -9   0    0.41    0.26
 -20  -9   0    1.78    0.34
   0 -10   0   62.94    1.38
   0 -10   0   63.16    1.41
   0 -10   0   63.23    1.42
   0 -10   0   61.70    1.49
   0  10   0   63.50    1.74
   0  10   0   61.95    1.38
   0  10   0   62.02    1.49
  -1 -10   0    9.43    0.26
   1 -10   0    9.96    0.31
  -1 -10   0    9.58    0.28
  -1 -10   0    9.55    0.24
  -1 -10   0    9.22    0.27
   1 -10   0    9.59    0.27
   1 -10   0    9.20    0.26
   1 -10   0    9.68    0.25
   1  10   0    9.56    0.26
  -1  10   0    9.16    0.25
   1  10   0    9.87    0.25
  -1  10   0    9.84    0.50
  -1  10   0    9.37    0.25
   1  10   0    9.30    0.51
   2 -10   0   60.96    1.44
  -2 -10   0   61.44    1.49
  -2 -10   0   62.27    1.39
  -2 -10   0   63.70    1.40
   2 -10   0   61.71    1.38
  -2 -10   0   62.15    1.38
   2 -10   0   60.48    1.48
   2 -10   0   63.72    1.42
   2  10   0   62.45    1.43
  -2  10   0   62.21    1.71
   2  10   0   63.28    1.53
   2  10   0   62.17    1.49
   2  10   0   63.47    1.77
  -2  10   0   62.17    1.48
   2  10   0   64.16    1.39
  -2  10   0   62.72    1.38
  -3 -10   0   24.59    0.62
   3 -10   0   26.35    0.67
  -3 -10   0   25.04    0.60
   3 -10   0   25.21    0.62
  -3 -10   0   24.84    0.60
  -3 -10   0   25.31    0.57
   3  10   0   25.78    0.71
  -3  10   0   24.96    0.58
   3  10   0   25.03    0.65
  -3  10   0   25.35    0.61
   3  10   0   25.37    0.60
  -3  10   0   21.93    0.85
   3  10   0   25.15    0.59
   3  10   0   25.19    0.94
   3  10   0   24.84    0.62
   4 -10   0   26.79    0.66
  -4 -10   0   26.73    0.67
  -4 -10   0   27.07    0.63
  -4 -10   0   27.24    0.65
   4  10   0   27.34    1.01
  -4  10   0   27.70    0.66
   4  10   0   27.06    0.63
   4  10   0   26.11    0.67
   4  10   0   28.14    0.76
  -4  10   0   26.57    0.93
   4  10   0   26.92    0.70
   4  10   0   27.47    0.64
  -5 -10   0   36.31    0.84
   5 -10   0   35.58    0.88
  -5 -10   0   36.48    0.98
  -5 -10   0   36.08    0.89
   5  10   0   36.40    0.91
   5  10   0   37.47    0.96
   5  10   0   35.55    0.89
  -5  10   0   37.18    0.88
   5  10   0   36.73    0.84
   5  10   0   35.94    1.26
  -5  10   0   35.14    1.15
   5  10   0   37.43    0.84
  -6 -10   0   -0.06    0.10
  -6 -10   0   -0.09    0.06
  -6 -10   0    0.00    0.04
   6 -10   0    0.01    0.04
   6  10   0   -0.06    0.04
   6  10   0    0.01    0.08
   6  10   0    0.05    0.05
   6  10   0   -0.19    0.17
   6  10   0   -0.09    0.04
   6  10   0   -0.02    0.08
  -6  10   0    0.19    0.04
   6  10   0    0.04    0.02
   7 -10   0    5.83    0.18
  -7 -10   0    6.03    0.19
  -7 -10   0    5.72    0.31
   7 -10   0    5.98    0.22
  -7 -10   0    5.85    0.17
  -7  10   0    5.93    0.18
   7  10   0    6.18    0.25
   7  10   0    5.84    0.20
   7  10   0    6.39    0.52
   7  10   0    6.13    0.15
   7  10   0    5.96    0.20
   7  10   0    6.50    0.29
  -8 -10   0    5.53    0.17
  -8 -10   0    5.55    0.19
  -8 -10   0    4.99    0.32
   8 -10   0    5.21    0.21
   8 -10   0    5.57    0.18
  -8 -10   0    5.21    0.17
  -8  10   0    5.48    0.17
   8  10   0    4.62    0.53
   8  10   0    5.57    0.27
   8  10   0    5.69    0.28
  -9 -10   0    2.42    0.12
   9 -10   0    2.61    0.15
  -9 -10   0    2.23    0.12
  -9 -10   0    2.45    0.13
  -9 -10   0    2.51    0.25
   9 -10   0    2.75    0.12
   9  10   0    1.96    0.39
   9  10   0    2.46    0.13
  -9  10   0    2.73    0.12
   9  10   0    2.11    0.19
   9  10   0    2.25    0.20
 -10 -10   0   51.97    1.27
 -10 -10   0   52.15    1.41
 -10 -10   0   51.75    1.13
 -10 -10   0   51.83    1.16
  10 -10   0   53.83    1.26
  10 -10   0   49.96    1.38
  10  10   0   48.79    1.79
 -10  10   0   54.27    1.26
  10  10   0   49.85    1.29
  10  10   0   51.16    1.27
 -10  10   0   53.42    1.33
  10  10   0   51.61    1.30
 -11 -10   0    6.35    0.20
 -11 -10   0    5.83    0.37
 -11 -10   0    6.14    0.20
 -11 -10   0    6.34    0.22
  11 -10   0    6.65    0.25
  11 -10   0    6.53    0.21
 -11  10   0    6.37    0.28
  11  10   0    6.02    0.22
  11  10   0    5.35    0.63
  11  10   0    6.00    0.30
  11  10   0    5.97    0.29
 -11  10   0    6.33    0.21
  12 -10   0   12.72    0.36
 -12 -10   0   12.10    0.55
 -12 -10   0   12.21    0.33
  12 -10   0   12.94    0.42
 -12  10   0   13.41    0.45
 -12  10   0   13.07    0.36
  12  10   0   12.44    0.37
  12  10   0   12.33    0.45
  12  10   0   11.94    0.43
 -13 -10   0    1.12    0.23
 -13 -10   0    1.52    0.11
  13 -10   0    1.54    0.13
  13  10   0    1.15    0.17
 -13  10   0    1.93    0.19
 -13  10   0    1.70    0.12
  13  10   0    1.08    0.11
 -14 -10   0    0.49    0.08
  14 -10   0    0.56    0.09
 -14 -10   0    0.41    0.20
  14  10   0    0.45    0.09
 -14  10   0    0.56    0.08
 -14  10   0    0.38    0.12
  14  10   0    0.54    0.15
 -15 -10   0    0.06    0.17
  15 -10   0    0.19    0.08
 -15  10   0    0.29    0.13
  15  10   0    0.03    0.13
  15  10   0    0.15    0.09
 -16 -10   0    0.23    0.21
  16  10   0   -0.02    0.14
 -16  10   0   -0.03    0.12
  16  10   0    0.08    0.09
 -17 -10   0    0.06    0.20
  17  10   0    0.01    0.15
  17  10   0    0.04    0.09
 -18 -10   0    3.15    0.40
  18  10   0    2.26    0.19
 -19 -10   0    0.05    0.22
 -20 -10   0    2.98    0.42
   0 -11   0    0.06    0.06
   0 -11   0    0.03    0.03
   0 -11   0    0.10    0.06
   0 -11   0   -0.05    0.04
   0  11   0    0.00    0.03
   0  11   0    0.15    0.15
   0  11   0    0.03    0.04
   1 -11   0   21.54    0.54
   1 -11   0   21.71    0.54
  -1 -11   0   21.96    0.54
  -1 -11   0   21.38    0.55
   1 -11   0   21.83    0.52
   1 -11   0   21.77    0.57
  -1 -11   0   21.89    0.53
  -1 -11   0   22.26    0.51
   1  11   0   21.99    0.51
   1  11   0   21.34    0.54
  -1  11   0   19.81    0.81
  -1  11   0   21.36    0.54
   1  11   0   21.29    0.84
  -1  11   0   21.38    0.51
  -2 -11   0    8.00    0.25
   2 -11   0    8.31    0.29
   2 -11   0    7.72    0.22
  -2 -11   0    7.77    0.20
   2 -11   0    8.34    0.25
  -2 -11   0    7.96    0.25
  -2 -11   0    7.87    0.23
   2 -11   0    8.17    0.22
   2  11   0    7.97    0.33
   2  11   0    7.60    0.22
   2  11   0    7.38    0.22
  -2  11   0    7.65    0.22
   2  11   0    7.03    0.48
  -2  11   0    7.03    0.45
  -2  11   0    7.67    0.22
   2  11   0    7.76    0.22
  -3 -11   0    7.69    0.23
  -3 -11   0    8.01    0.25
  -3 -11   0    8.05    0.26
   3 -11   0    7.73    0.30
  -3 -11   0    8.38    0.20
   3 -11   0    8.83    0.26
   3 -11   0    7.96    0.23
   3  11   0    8.43    0.23
   3  11   0    8.04    0.52
  -3  11   0    7.82    0.47
   3  11   0    8.04    0.23
   3  11   0    7.74    0.34
   3  11   0    8.44    0.23
  -3  11   0    8.06    0.22
  -3  11   0    7.90    0.23
   4 -11   0   37.07    0.90
  -4 -11   0   37.23    0.91
  -4 -11   0   37.97    0.85
  -4 -11   0   36.65    0.86
   4  11   0   36.72    0.92
  -4  11   0   36.96    0.90
   4  11   0   37.10    0.99
   4  11   0   37.35    0.85
   4  11   0   36.17    0.90
  -4  11   0   36.63    1.19
   4  11   0   37.04    0.86
   4  11   0   37.84    1.29
  -5 -11   0   26.32    0.65
  -5 -11   0   26.44    0.67
   5 -11   0   27.91    0.67
   5  11   0   26.68    0.64
   5  11   0   27.65    0.64
   5  11   0   28.21    1.08
  -5  11   0   26.94    0.66
   5  11   0   26.15    0.76
  -5  11   0   27.43    0.98
   5  11   0   25.99    0.67
   5  11   0   26.46    0.71
  -6 -11   0    7.29    0.23
  -6 -11   0    6.81    0.24
  -6 -11   0    7.82    0.35
   6 -11   0    7.58    0.22
   6  11   0    7.24    0.23
   6  11   0    7.48    0.23
  -6  11   0    7.12    0.21
   6  11   0    7.07    0.28
   6  11   0    8.08    0.34
   6  11   0    7.16    0.54
   6  11   0    7.69    0.20
   7 -11   0   23.98    0.60
  -7 -11   0   23.99    0.74
   7 -11   0   22.21    0.66
  -7 -11   0   24.64    0.61
   7  11   0   23.65    0.70
   7  11   0   22.47    0.58
   7  11   0   24.29    0.66
  -7  11   0   24.56    0.59
   7  11   0   23.90    1.05
   7  11   0   23.77    0.61
   8 -11   0   12.80    0.34
  -8 -11   0   11.60    0.49
  -8 -11   0   13.05    0.35
  -8 -11   0   13.17    0.32
   8 -11   0   11.31    0.39
   8  11   0   11.67    0.74
   8  11   0   12.89    0.35
   8  11   0   12.28    0.45
  -8  11   0   12.89    0.34
   8  11   0   12.56    0.35
   8  11   0   12.30    0.42
  -9 -11   0    0.37    0.07
  -9 -11   0    0.23    0.16
   9 -11   0    0.37    0.06
  -9 -11   0    0.23    0.07
   9 -11   0    0.48    0.08
  -9 -11   0    0.31    0.07
   9  11   0    0.37    0.13
   9  11   0    0.27    0.12
  -9  11   0    0.45    0.06
   9  11   0   -0.19    0.26
 -10 -11   0    0.10    0.06
 -10 -11   0    0.11    0.14
  10 -11   0    0.19    0.07
  10 -11   0    0.20    0.06
 -10 -11   0    0.14    0.06
 -10 -11   0    0.05    0.06
  10  11   0    0.03    0.12
  10  11   0   -0.04    0.25
  10  11   0    0.15    0.11
 -10  11   0    0.11    0.06
 -10  11   0    0.27    0.10
 -11 -11   0    0.16    0.06
  11 -11   0    0.09    0.07
 -11 -11   0    0.08    0.07
  11 -11   0    0.19    0.06
 -11 -11   0    0.10    0.14
  11  11   0    0.22    0.30
  11  11   0    0.11    0.12
 -11  11   0    0.16    0.10
  11  11   0    0.09    0.07
 -11  11   0    0.20    0.06
  11  11   0    0.18    0.12
  12 -11   0    5.97    0.21
 -12 -11   0    5.53    0.19
 -12 -11   0    5.72    0.39
  12 -11   0    5.46    0.24
 -12  11   0    5.75    0.20
  12  11   0    5.87    0.22
 -12  11   0    5.70    0.28
  12  11   0    6.99    0.75
  12  11   0    5.85    0.30
  12  11   0    5.46    0.30
 -13 -11   0    6.76    0.42
 -13 -11   0    7.02    0.22
  13 -11   0    6.98    0.24
  13  11   0    6.29    0.33
  13  11   0    6.50    0.25
 -13  11   0    6.91    0.24
  13  11   0    7.95    0.83
 -13  11   0    7.13    0.33
 -14 -11   0    0.74    0.22
  14 -11   0    0.82    0.10
 -14  11   0    0.88    0.16
  14  11   0    0.86    0.40
  14  11   0    0.87    0.11
  14  11   0    0.75    0.16
 -15 -11   0    3.33    0.37
  15 -11   0    3.69    0.18
  15  11   0    3.72    0.63
  15  11   0    3.64    0.28
  15  11   0    3.16    0.19
 -15  11   0    3.22    0.24
 -16 -11   0    0.20    0.20
 -16  11   0    0.05    0.14
  16  11   0   -0.28    0.32
  16  11   0    0.15    0.10
  16  11   0    0.31    0.16
 -17 -11   0    2.90    0.36
  17  11   0    3.54    0.21
  17  11   0    3.43    0.70
  17  11   0    3.60    0.30
 -18 -11   0    0.27    0.22
  18  11   0    0.05    0.10
  18  11   0    0.10    0.17
 -19 -11   0    2.50    0.38
   0 -12   0  152.93    3.36
   0 -12   0  152.11    3.55
   0 -12   0  148.91    3.23
   0 -12   0  151.13    3.30
   0  12   0  151.44    3.55
   0  12   0  148.63    3.28
   1 -12   0   16.14    0.47
  -1 -12   0   16.84    0.40
   1 -12   0   16.10    0.44
   1 -12   0   16.55    0.42
   1 -12   0   17.08    0.41
  -1 -12   0   16.15    0.45
  -1 -12   0   16.17    0.43
  -1 -12   0   16.13    0.43
  -1  12   0   16.49    0.42
   1  12   0   16.02    0.42
  -1  12   0   16.74    0.74
  -1  12   0   16.35    0.40
   1  12   0   16.49    0.41
   1  12   0   15.98    0.74
   2 -12   0    3.54    0.16
   2 -12   0    3.80    0.13
  -2 -12   0    3.48    0.11
   2 -12   0    3.32    0.13
   2 -12   0    3.75    0.20
  -2 -12   0    3.72    0.17
  -2 -12   0    3.09    0.16
  -2 -12   0    3.19    0.13
  -2  12   0    3.32    0.13
   2  12   0    3.13    0.13
   2  12   0    3.35    0.13
   2  12   0    3.36    0.23
   2  12   0    3.03    0.38
   2  12   0    3.24    0.13
  -2  12   0    3.45    0.13
  -2  12   0    2.14    0.30
   3 -12   0    0.82    0.10
  -3 -12   0    0.85    0.10
   3 -12   0    0.87    0.08
  -3 -12   0    0.89    0.06
  -3 -12   0    0.98    0.09
   3 -12   0    0.89    0.08
  -3 -12   0    0.83    0.07
   3 -12   0    0.90    0.13
   3  12   0    0.96    0.08
  -3  12   0    0.91    0.08
   3  12   0    0.92    0.15
   3  12   0    0.79    0.07
  -3  12   0    0.95    0.23
  -3  12   0    0.91    0.07
   3  12   0    0.74    0.23
   3  12   0    0.95    0.08
   4 -12   0    1.22    0.15
   4 -12   0    1.04    0.11
  -4 -12   0    1.09    0.09
   4 -12   0    1.15    0.08
  -4 -12   0    1.24    0.11
  -4 -12   0    1.26    0.09
   4  12   0    0.86    0.07
  -4  12   0    1.07    0.08
   4  12   0    1.21    0.08
   4  12   0    1.16    0.16
   4  12   0    1.29    0.28
   4  12   0    0.87    0.11
  -4  12   0    1.26    0.25
   4  12   0    1.18    0.09
   5 -12   0    8.87    0.26
  -5 -12   0    8.68    0.29
  -5 -12   0    9.19    0.27
   5 -12   0    9.45    0.36
  -5  12   0    8.54    0.53
   5  12   0    9.63    0.39
   5  12   0    9.81    0.25
   5  12   0    9.53    0.27
   5  12   0    9.00    0.26
   5  12   0    7.88    0.58
  -5  12   0    8.88    0.25
   5  12   0    8.68    0.32
  -6 -12   0    7.08    0.23
   6 -12   0    7.28    0.22
  -6 -12   0    7.63    0.26
   6  12   0    7.19    0.29
   6  12   0    8.09    0.60
   6  12   0    7.48    0.35
   6  12   0    7.42    0.24
   6  12   0    7.78    0.23
   6  12   0    7.84    0.21
  -6  12   0    7.61    0.22
  -7 -12   0    9.44    0.42
  -7 -12   0    9.16    0.28
   7 -12   0    9.21    0.31
   7 -12   0    9.54    0.27
   7  12   0    9.43    0.28
   7  12   0    9.44    0.40
  -7  12   0    9.38    0.26
   7  12   0    9.08    0.35
   7  12   0   10.29    0.69
   7  12   0    9.09    0.28
   8 -12   0   45.91    1.21
  -8 -12   0   43.96    1.11
  -8 -12   0   44.87    1.24
   8 -12   0   44.92    1.09
   8  12   0   45.16    1.11
   8  12   0   44.95    1.04
   8  12   0   45.35    1.19
   8  12   0   43.51    1.14
  -8  12   0   46.28    1.09
   8  12   0   42.77    1.61
   9 -12   0    2.63    0.13
  -9 -12   0    2.59    0.14
  -9 -12   0    2.79    0.28
   9 -12   0    2.62    0.15
  -9  12   0    2.83    0.13
   9  12   0    2.36    0.45
   9  12   0    2.82    0.23
   9  12   0    2.45    0.14
   9  12   0    2.61    0.15
   9  12   0    2.71    0.20
 -10 -12   0    9.61    0.30
 -10 -12   0    9.33    0.26
  10 -12   0    9.80    0.28
 -10 -12   0    8.90    0.45
  10 -12   0    9.56    0.33
  10  12   0    8.95    0.29
 -10  12   0   10.30    0.37
  10  12   0    9.16    0.73
  10  12   0    9.05    0.37
 -10  12   0    9.61    0.28
  10  12   0    9.28    0.30
  10  12   0    9.32    0.39
  11 -12   0    2.95    0.14
 -11 -12   0    2.68    0.13
 -11 -12   0    2.55    0.29
  11 -12   0    2.94    0.17
  11  12   0    2.06    0.45
  11  12   0    2.85    0.22
 -11  12   0    3.29    0.22
 -11  12   0    2.99    0.14
  11  12   0    2.80    0.24
  12 -12   0   20.94    0.56
 -12 -12   0   20.45    0.51
 -12 -12   0   21.02    0.78
  12  12   0   22.52    1.19
 -12  12   0   22.26    0.66
 -12  12   0   20.76    0.55
  12  12   0   21.26    0.66
 -13 -12   0    0.12    0.07
 -13 -12   0   -0.05    0.15
  13 -12   0    0.14    0.08
  13  12   0    0.28    0.32
  13  12   0    0.17    0.13
 -13  12   0    0.08    0.07
 -13  12   0    0.07    0.12
 -14 -12   0    2.06    0.29
  14 -12   0    2.05    0.14
  14  12   0    2.05    0.23
 -14  12   0    1.93    0.21
  14  12   0    2.13    0.52
  14  12   0    1.90    0.16
 -15 -12   0    0.79    0.24
  15  12   0    0.70    0.11
 -15  12   0    0.77    0.17
  15  12   0    0.75    0.41
  15  12   0    0.67    0.18
 -16 -12   0    0.34    0.21
  16  12   0    0.44    0.42
 -16  12   0    0.25    0.14
  16  12   0    0.18    0.16
  16  12   0    0.25    0.10
 -17 -12   0    0.77    0.26
  17  12   0    1.12    0.13
  17  12   0    1.65    0.23
 -17  12   0    1.19    0.20
 -18 -12   0    0.02    0.23
   0 -13   0    0.11    0.04
   0 -13   0    0.06    0.08
   0 -13   0    0.17    0.05
   0 -13   0    0.20    0.08
   0  13   0   -0.02    0.17
   0  13   0    0.14    0.06
   0  13   0    0.09    0.04
  -1 -13   0    0.54    0.09
   1 -13   0    0.60    0.09
  -1 -13   0    0.50    0.05
  -1 -13   0    0.53    0.06
   1 -13   0    0.58    0.06
   1 -13   0    0.56    0.06
  -1 -13   0    0.68    0.09
   1 -13   0    0.40    0.10
   1  13   0    0.49    0.07
  -1  13   0    0.61    0.06
   1  13   0    0.57    0.06
  -1  13   0    0.99    0.25
  -1  13   0    0.63    0.07
   1  13   0    0.82    0.24
   1  13   0    0.59    0.07
  -2 -13   0   11.10    0.31
   2 -13   0   11.29    0.30
  -2 -13   0   11.26    0.34
   2 -13   0   11.27    0.31
  -2 -13   0   10.70    0.33
   2 -13   0   10.87    0.33
  -2 -13   0   11.22    0.28
   2 -13   0   11.27    0.38
   2  13   0   10.65    0.44
  -2  13   0   10.90    0.29
   2  13   0   11.06    0.63
   2  13   0   10.54    0.30
   2  13   0   10.96    0.30
  -2  13   0   11.95    0.62
  -2  13   0   10.69    0.30
   2  13   0   11.19    0.30
   3 -13   0    0.92    0.08
  -3 -13   0    1.00    0.09
   3 -13   0    1.17    0.12
  -3 -13   0    1.08    0.11
  -3 -13   0    0.95    0.06
   3 -13   0    0.88    0.08
   3 -13   0    0.93    0.14
  -3 -13   0    1.01    0.10
  -3  13   0    0.74    0.23
   3  13   0    0.73    0.25
  -3  13   0    1.02    0.08
   3  13   0    0.96    0.09
  -3  13   0    0.94    0.08
   3  13   0    1.10    0.09
   3  13   0    0.82    0.16
   3  13   0    0.94    0.08
   4 -13   0    2.42    0.12
  -4 -13   0    2.04    0.12
   4 -13   0    2.26    0.20
   4 -13   0    2.34    0.16
  -4 -13   0    2.50    0.15
   4 -13   0    2.32    0.11
  -4 -13   0    2.40    0.13
  -4  13   0    2.52    0.34
   4  13   0    2.12    0.36
   4  13   0    2.16    0.22
   4  13   0    2.11    0.12
   4  13   0    2.29    0.11
  -4  13   0    2.29    0.11
   4  13   0    2.03    0.11
  -5 -13   0   13.58    0.38
  -5 -13   0   13.86    0.40
   5 -13   0   14.21    0.38
   5 -13   0   14.09    0.48
   5  13   0   14.14    0.78
  -5  13   0   13.52    0.70
   5  13   0   13.04    0.44
   5  13   0   14.47    0.52
   5  13   0   13.91    0.38
   5  13   0   14.75    0.36
  -5  13   0   14.35    0.37
   5  13   0   13.83    0.37
  -6 -13   0    9.72    0.33
   6 -13   0   10.77    0.29
   6 -13   0   11.20    0.43
  -6 -13   0    9.93    0.30
   6  13   0   10.73    0.37
   6  13   0   10.77    0.27
   6  13   0   10.40    0.30
  -6  13   0   10.28    0.29
   6  13   0   10.13    0.43
   6  13   0   10.03    0.68
   6  13   0   10.26    0.30
   7 -13   0   47.46    1.13
  -7 -13   0   44.88    1.14
  -7 -13   0   46.61    1.08
   7 -13   0   45.46    1.24
  -7  13   0   46.29    1.12
   7  13   0   46.72    1.07
   7  13   0   45.00    1.65
   7  13   0   46.95    1.24
   7  13   0   47.08    1.14
   7  13   0   45.21    1.16
  -8 -13   0    1.00    0.19
   8 -13   0    1.44    0.11
   8 -13   0    1.66    0.12
  -8 -13   0    1.11    0.10
   8  13   0    1.19    0.11
   8  13   0    1.58    0.17
   8  13   0    1.41    0.19
   8  13   0    1.21    0.10
   8  13   0    1.60    0.39
  -8  13   0    1.49    0.10
   9 -13   0    0.49    0.08
  -9 -13   0    0.55    0.17
   9 -13   0    0.32    0.06
  -9 -13   0    0.28    0.07
   9  13   0    0.39    0.08
   9  13   0    0.32    0.15
   9  13   0    0.24    0.30
   9  13   0    0.28    0.12
  -9  13   0    0.32    0.06
   9  13   0    0.27    0.08
  10 -13   0    1.82    0.12
  10 -13   0    1.63    0.13
 -10 -13   0    1.56    0.24
  10  13   0    1.52    0.18
 -10  13   0    1.75    0.11
  10  13   0    1.55    0.13
 -10  13   0    1.57    0.17
  10  13   0    1.63    0.20
  10  13   0    1.34    0.12
  10  13   0    2.05    0.44
 -11 -13   0    0.12    0.16
  11 -13   0   -0.02    0.06
  11  13   0    0.04    0.08
 -11  13   0    0.16    0.11
  11  13   0    0.00    0.12
  11  13   0   -0.13    0.26
  11  13   0    0.03    0.12
  11  13   0   -0.07    0.08
 -11  13   0   -0.05    0.06
 -12 -13   0    1.73    0.26
  12 -13   0    2.13    0.14
  12  13   0    1.97    0.21
  12  13   0    1.91    0.46
 -12  13   0    2.03    0.13
  12  13   0    1.77    0.15
 -12  13   0    2.22    0.20
  12  13   0    2.07    0.15
 -13 -13   0    0.06    0.16
  13 -13   0    0.05    0.07
  13  13   0   -0.05    0.09
 -13  13   0    0.00    0.12
  13  13   0    0.19    0.14
  13  13   0    0.17    0.32
 -14 -13   0    2.92    0.34
 -14  13   0    3.04    0.26
  14  13   0    2.91    0.57
  14  13   0    2.65    0.26
 -15 -13   0    4.90    0.40
  15  13   0    4.40    0.31
  15  13   0    5.42    0.76
 -15  13   0    5.36    0.32
 -16 -13   0   -0.05    0.20
  16  13   0   -0.06    0.15
  16  13   0    0.10    0.39
 -16  13   0   -0.02    0.13
 -17 -13   0    3.30    0.39
 -17  13   0    3.39    0.29
  17  13   0    2.97    0.29
  18 -13   0    0.82    0.26
   0 -14   0    0.09    0.05
   0 -14   0    0.06    0.08
   0 -14   0   -0.05    0.05
   0 -14   0   -0.01    0.08
   0  14   0   -0.04    0.06
   0  14   0    0.03    0.18
   0  14   0    0.07    0.05
   1 -14   0   15.65    0.39
   1 -14   0   15.99    0.47
  -1 -14   0   15.40    0.45
  -1 -14   0   15.46    0.38
  -1 -14   0   15.19    0.41
   1 -14   0   15.34    0.41
  -1 -14   0   14.80    0.43
   1 -14   0   15.37    0.44
   1  14   0   16.03    0.79
  -1  14   0   15.22    0.76
  -1  14   0   15.39    0.41
  -1  14   0   15.58    0.39
   1  14   0   14.25    0.40
   1  14   0   15.36    0.41
   1  14   0   15.54    0.40
   1  14   0   15.65    0.57
   2 -14   0   32.48    0.77
  -2 -14   0   32.61    0.74
  -2 -14   0   31.87    0.79
   2 -14   0   33.65    0.85
   2 -14   0   32.78    0.80
  -2 -14   0   30.84    0.78
  -2 -14   0   32.35    0.80
   2 -14   0   32.26    0.79
   2  14   0   32.18    0.80
  -2  14   0   32.22    0.79
   2  14   0   31.94    0.75
   2  14   0   32.82    0.95
  -2  14   0   29.99    1.15
  -2  14   0   31.81    0.75
   2  14   0   32.31    0.78
   2  14   0   30.17    1.19
   3 -14   0    8.76    0.35
   3 -14   0    9.17    0.30
  -3 -14   0    9.39    0.29
   3 -14   0    8.68    0.26
  -3 -14   0    8.88    0.27
   3 -14   0    8.94    0.26
  -3 -14   0    8.57    0.29
  -3  14   0    9.31    0.58
   3  14   0    8.54    0.26
  -3  14   0    8.98    0.26
   3  14   0    9.03    0.41
  -3  14   0    8.77    0.25
   3  14   0    8.43    0.60
   3  14   0    8.42    0.26
   3  14   0    9.20    0.26
   4 -14   0    9.14    0.26
   4 -14   0    9.28    0.37
  -4 -14   0    8.62    0.29
  -4 -14   0    8.40    0.27
   4 -14   0    8.82    0.30
   4 -14   0    9.23    0.27
   4  14   0    8.23    0.61
   4  14   0    8.10    0.39
   4  14   0    8.65    0.26
  -4  14   0    9.40    0.58
   4  14   0    8.34    0.26
   4  14   0    8.71    0.25
  -4  14   0    8.37    0.25
  -5 -14   0    0.52    0.10
   5 -14   0    0.60    0.08
   5 -14   0    0.66    0.11
   5 -14   0    0.72    0.07
   5 -14   0    0.86    0.15
  -5 -14   0    0.28    0.07
   5  14   0    0.97    0.18
   5  14   0    0.15    0.26
  -5  14   0    0.57    0.07
  -5  14   0    0.65    0.25
   5  14   0    0.67    0.07
   5  14   0    0.55    0.08
   5  14   0    0.45    0.08
   6 -14   0    0.37    0.13
  -6 -14   0    0.11    0.06
   6 -14   0    0.37    0.08
   6 -14   0    0.24    0.06
  -6 -14   0    0.14    0.09
   6  14   0    0.02    0.10
   6  14   0    0.17    0.07
   6  14   0   -0.02    0.13
   6  14   0    0.18    0.26
   6  14   0    0.01    0.06
  -6  14   0    0.05    0.05
  -7 -14   0   16.56    0.46
   7 -14   0   16.40    0.44
   7 -14   0   17.49    0.59
  -7 -14   0   16.38    0.47
  -7  14   0   17.04    0.44
   7  14   0   14.30    0.88
   7  14   0   16.77    0.46
   7  14   0   16.33    0.44
   7  14   0   17.20    0.53
   7  14   0   16.41    0.59
   8 -14   0    0.08    0.06
   8 -14   0    0.32    0.08
  -8 -14   0   -0.02    0.06
   8 -14   0    0.06    0.13
   8  14   0   -0.04    0.07
   8  14   0   -0.05    0.25
   8  14   0    0.10    0.14
   8  14   0    0.05    0.11
   8  14   0    0.08    0.07
  -8  14   0    0.25    0.06
   9 -14   0    6.58    0.26
   9 -14   0    6.60    0.22
   9  14   0    6.63    0.31
   9  14   0    6.93    0.24
   9  14   0    6.25    0.24
   9  14   0    5.77    0.66
  -9  14   0    6.52    0.22
   9  14   0    6.54    0.35
  10 -14   0   10.39    0.30
 -10 -14   0    9.33    0.48
  10  14   0    9.26    0.39
 -10  14   0   10.39    0.30
  10  14   0   10.06    0.44
  10  14   0    9.17    0.31
 -10  14   0   11.27    0.41
  10  14   0    9.32    0.31
  10  14   0    9.22    0.77
  11 -14   0   -0.06    0.06
 -11 -14   0   -0.11    0.15
  11  14   0    0.01    0.29
  11  14   0    0.07    0.08
  11  14   0    0.07    0.14
  11  14   0    0.08    0.12
 -11  14   0    0.12    0.12
 -11  14   0    0.03    0.07
  11  14   0   -0.13    0.08
 -12 -14   0    0.74    0.21
  12 -14   0    0.98    0.10
  12  14   0    1.18    0.18
 -12  14   0    0.87    0.09
  12  14   0    0.75    0.11
  12  14   0    0.89    0.12
 -12  14   0    1.15    0.17
  12  14   0    1.21    0.43
 -13 -14   0    0.71    0.22
 -13  14   0    0.86    0.16
  13  14   0    0.95    0.19
  13  14   0    0.59    0.39
  13  14   0    0.55    0.11
  13  14   0    0.68    0.12
 -14 -14   0    3.19    0.36
  14  14   0    3.05    0.19
  14  14   0    3.37    0.29
 -14  14   0    3.17    0.26
  14  14   0    3.50    0.64
  14  14   0    3.22    0.19
  15 -14   0    0.17    0.19
 -15 -14   0    0.27    0.22
 -15  14   0    0.33    0.15
  15  14   0    0.23    0.16
  15  14   0    0.27    0.40
  15  14   0    0.39    0.12
  15  14   0    0.30    0.10
  16 -14   0   -0.20    0.19
 -16 -14   0   -0.04    0.19
  16  14   0   -0.01    0.10
  16  14   0   -0.09    0.15
 -16  14   0   -0.03    0.14
  17 -14   0    0.58    0.24
 -17 -14   0    0.77    0.28
 -17  14   0    0.74    0.19
   0 -15   0   -0.14    0.07
   0 -15   0   -0.08    0.08
   0 -15   0   -0.06    0.05
   0 -15   0   -0.02    0.05
   0  15   0   -0.21    0.18
   0  15   0   -0.01    0.06
   0  15   0   -0.06    0.05
  -1 -15   0    2.10    0.16
  -1 -15   0    1.59    0.11
  -1 -15   0    1.82    0.10
   1 -15   0    1.83    0.11
  -1 -15   0    1.88    0.16
   1 -15   0    1.70    0.16
   1 -15   0    1.64    0.14
   1 -15   0    1.81    0.11
   1  15   0    1.96    0.12
  -1  15   0    1.79    0.11
  -1  15   0    1.24    0.31
   1  15   0    1.68    0.11
   1  15   0    2.16    0.25
   1  15   0    1.77    0.12
   1  15   0    1.82    0.35
  -1  15   0    1.75    0.11
   2 -15   0    2.10    0.12
   2 -15   0    2.40    0.20
  -2 -15   0    1.95    0.15
   2 -15   0    2.32    0.12
  -2 -15   0    1.86    0.16
  -2 -15   0    2.28    0.12
   2 -15   0    2.44    0.18
  -2  15   0    2.09    0.12
   2  15   0    2.26    0.12
   2  15   0    2.29    0.12
   2  15   0    2.26    0.13
   2  15   0    1.62    0.34
  -2  15   0    2.10    0.13
   2  15   0    1.88    0.23
  -2  15   0    2.28    0.37
   3 -15   0   31.66    0.79
  -3 -15   0   32.22    0.80
  -3 -15   0   31.34    0.79
   3 -15   0   32.31    0.77
   3 -15   0   31.68    0.86
   3 -15   0   32.52    0.79
  -3  15   0   31.80    0.79
   3  15   0   32.13    0.96
  -3  15   0   30.77    1.18
   3  15   0   31.45    0.80
   3  15   0   31.97    1.26
   3  15   0   30.86    0.75
  -3  15   0   32.33    0.75
   3  15   0   31.42    0.77
  -4 -15   0    1.23    0.11
   4 -15   0    1.43    0.11
   4 -15   0    1.48    0.14
   4 -15   0    1.57    0.12
   4 -15   0    1.46    0.18
  -4 -15   0    1.19    0.13
   4  15   0    1.05    0.20
   4  15   0    1.24    0.34
  -4  15   0    1.39    0.10
   4  15   0    1.26    0.11
   4  15   0    1.22    0.10
   4  15   0    1.07    0.09
  -4  15   0    1.42    0.32
   5 -15   0   33.04    0.78
  -5 -15   0   31.17    0.78
   5 -15   0   32.15    0.80
   5 -15   0   32.51    0.79
  -5 -15   0   32.00    0.80
   5 -15   0   31.98    0.89
  -5  15   0   32.38    0.79
   5  15   0   31.95    0.80
   5  15   0   30.42    0.94
   5  15   0   29.12    1.26
   5  15   0   30.01    0.75
  -5  15   0   29.21    1.17
  -6 -15   0    5.05    0.24
  -6 -15   0    5.25    0.20
   6 -15   0    5.90    0.22
   6 -15   0    5.39    0.31
   6 -15   0    5.74    0.19
   6 -15   0    6.02    0.26
   6  15   0    5.21    0.20
  -6  15   0    6.11    0.52
  -6  15   0    5.38    0.19
   6  15   0    5.35    0.21
   6  15   0    4.90    0.34
   6  15   0    6.06    0.62
   7 -15   0    0.89    0.18
   7 -15   0    1.28    0.11
   7 -15   0    1.49    0.13
  -7 -15   0    1.09    0.13
  -7  15   0    1.28    0.10
   7  15   0    1.23    0.16
   7  15   0    1.03    0.19
   7  15   0    1.79    0.40
   7  15   0    0.81    0.09
   7  15   0    0.94    0.10
   8 -15   0    2.36    0.13
   8 -15   0    2.59    0.26
   8 -15   0    2.65    0.16
   8  15   0    2.22    0.15
   8  15   0    2.21    0.45
  -8  15   0    2.25    0.13
   8  15   0    1.79    0.23
   8  15   0    2.10    0.15
   8  15   0    2.14    0.20
   9 -15   0    6.99    0.38
   9 -15   0    7.11    0.23
   9  15   0    6.39    0.32
  -9  15   0    6.68    0.23
   9  15   0    7.56    0.77
   9  15   0    6.30    0.24
   9  15   0    6.74    0.24
   9  15   0    5.94    0.36
  10 -15   0    1.30    0.12
  10 -15   0    1.03    0.20
  10  15   0    1.26    0.18
  10  15   0    1.36    0.22
  10  15   0    1.19    0.11
  10  15   0    2.25    0.48
 -10  15   0    1.32    0.17
 -10  15   0    1.23    0.10
  10  15   0    1.07    0.12
  11 -15   0   10.80    0.50
  11  15   0   10.96    0.35
  11  15   0   11.31    0.44
  11  15   0   10.39    0.34
 -11  15   0   11.30    0.44
  11  15   0   10.47    0.85
  12 -15   0    0.20    0.17
 -12 -15   0    0.41    0.20
  12  15   0    0.20    0.14
 -12  15   0    0.09    0.13
  12  15   0    0.09    0.09
  12  15   0   -0.11    0.09
  12  15   0    0.11    0.33
 -13 -15   0    0.07    0.19
  13 -15   0    0.03    0.17
  13  15   0    0.01    0.34
  13  15   0   -0.03    0.09
  13  15   0    0.04    0.10
 -13  15   0    0.18    0.14
  13  15   0    0.04    0.15
 -14 -15   0   -0.01    0.19
  14 -15   0    0.07    0.19
  14  15   0   -0.04    0.15
 -14  15   0    0.09    0.15
  14  15   0   -0.02    0.10
  14  15   0    0.38    0.40
  14  15   0   -0.10    0.09
 -15 -15   0    1.40    0.29
  15 -15   0    1.51    0.27
 -15  15   0    1.71    0.23
  15  15   0    1.22    0.22
  15  15   0    1.61    0.16
  15  15   0    1.08    0.14
  16 -15   0    0.80    0.25
 -16 -15   0    0.62    0.27
  16  15   0    0.73    0.13
 -16  15   0    0.81    0.20
  17 -15   0    5.28    0.46
 -17  15   0    5.84    0.37
   0 -16   0    1.65    0.10
   0 -16   0    1.67    0.16
   0 -16   0    1.51    0.15
   0 -16   0    1.46    0.11
   0  16   0    1.31    0.22
   0  16   0    1.52    0.11
   0  16   0    1.37    0.11
   0  16   0    0.98    0.31
   0  16   0    1.64    0.12
   1 -16   0    0.16    0.10
  -1 -16   0   -0.10    0.09
   1 -16   0    0.10    0.06
  -1 -16   0   -0.06    0.06
  -1 -16   0    0.08    0.09
   1 -16   0   -0.07    0.08
   1 -16   0    0.05    0.06
   1  16   0   -0.02    0.14
  -1  16   0   -0.03    0.06
   1  16   0    0.09    0.23
   1  16   0   -0.06    0.06
   1  16   0   -0.02    0.07
   1  16   0    0.06    0.06
  -1  16   0    0.08    0.07
  -1  16   0   -0.07    0.22
  -2 -16   0   11.00    0.33
   2 -16   0   11.11    0.32
   2 -16   0   11.66    0.42
   2 -16   0   11.47    0.32
  -2 -16   0   10.75    0.36
   2 -16   0   10.88    0.37
   2  16   0   11.47    0.32
   2  16   0   11.07    0.72
   2  16   0   11.20    0.50
   2  16   0   11.45    0.32
  -2  16   0   11.11    0.32
  -2  16   0   11.44    0.71
   2  16   0   10.50    0.32
  -2  16   0   11.10    0.31
  -3 -16   0   33.58    0.85
   3 -16   0   34.79    0.84
   3 -16   0   35.59    0.86
  -3 -16   0   33.86    0.87
   3 -16   0   36.22    0.95
   3 -16   0   34.26    0.86
   3  16   0   35.12    0.87
  -3  16   0   33.83    1.29
  -3  16   0   35.07    0.86
   3  16   0   34.07    1.04
   3  16   0   34.35    0.82
   3  16   0   34.50    1.35
  -3  16   0   33.40    0.81
   3  16   0   34.98    0.84
   4 -16   0    3.19    0.15
   4 -16   0    3.61    0.21
   4 -16   0    3.41    0.16
  -4 -16   0    3.27    0.16
   4 -16   0    2.98    0.25
  -4 -16   0    3.23    0.20
   4  16   0    3.24    0.16
   4  16   0    3.23    0.15
   4  16   0    2.74    0.45
  -4  16   0    3.34    0.44
   4  16   0    2.70    0.28
  -4  16   0    3.45    0.15
   5 -16   0   -0.18    0.07
   5 -16   0    0.08    0.10
  -5 -16   0    0.01    0.07
   5 -16   0    0.06    0.13
  -5 -16   0    0.01    0.09
   5 -16   0   -0.02    0.06
  -5  16   0    0.03    0.22
  -5  16   0    0.06    0.06
   5  16   0   -0.03    0.06
   5  16   0   -0.14    0.21
   5  16   0   -0.06    0.15
   5  16   0    0.08    0.08
   6 -16   0    0.13    0.11
   6 -16   0    0.02    0.08
  -6 -16   0   -0.03    0.09
   6 -16   0    0.04    0.14
   6 -16   0    0.11    0.06
   6  16   0    0.08    0.08
  -6  16   0    0.00    0.22
   6  16   0    0.06    0.07
  -6  16   0    0.10    0.06
   6  16   0    0.10    0.26
   6  16   0    0.02    0.15
   7 -16   0    0.20    0.15
   7 -16   0    0.27    0.12
   7 -16   0    0.20    0.09
  -7 -16   0    0.32    0.11
   7 -16   0    0.20    0.07
   7  16   0    0.17    0.08
   7  16   0    0.56    0.33
   7  16   0    0.27    0.09
  -7  16   0    0.20    0.07
   7  16   0   -0.01    0.15
   8 -16   0    0.28    0.09
   8 -16   0    0.37    0.08
   8 -16   0    0.62    0.17
  -8  16   0    0.39    0.07
   8  16   0    0.42    0.31
   8  16   0    0.22    0.08
   8  16   0    0.33    0.14
   8  16   0    0.19    0.09
   8  16   0    0.38    0.17
   9 -16   0    0.55    0.11
   9 -16   0    0.19    0.16
   9  16   0    0.49    0.18
   9  16   0    0.33    0.10
   9  16   0    0.38    0.32
   9  16   0    0.28    0.14
  -9  16   0    0.31    0.08
   9  16   0    0.26    0.09
  10 -16   0    3.28    0.20
  10 -16   0    3.07    0.30
 -10  16   0    3.20    0.16
  10  16   0    3.18    0.25
  10  16   0    3.13    0.56
  10  16   0    3.30    0.30
  10  16   0    3.13    0.18
 -10  16   0    3.26    0.24
  10  16   0    3.24    0.18
  11 -16   0    3.18    0.31
  11 -16   0    3.50    0.20
  11  16   0    2.98    0.19
  11  16   0    3.44    0.61
  11  16   0    3.40    0.26
 -11  16   0    3.10    0.25
  11  16   0    3.11    0.19
  12 -16   0    0.45    0.20
  12 -16   0    0.03    0.10
  12  16   0    0.05    0.09
  12  16   0   -0.14    0.32
 -12  16   0   -0.09    0.12
  12  16   0    0.14    0.10
  12  16   0    0.08    0.15
  13 -16   0    0.30    0.20
  13 -16   0    0.13    0.11
  13  16   0    0.39    0.39
  13  16   0    0.01    0.10
 -13  16   0    0.12    0.15
  13  16   0    0.04    0.16
  13  16   0    0.07    0.10
  14 -16   0    0.25    0.12
  14 -16   0    0.46    0.21
 -14 -16   0    0.11    0.21
  14  16   0    0.13    0.17
 -14  16   0    0.27    0.16
  14  16   0    0.07    0.11
  14  16   0    0.08    0.11
  15 -16   0    3.23    0.23
 -15 -16   0    3.44    0.39
  15 -16   0    2.66    0.33
  15  16   0    2.49    0.20
  15  16   0    2.49    0.27
 -15  16   0    2.76    0.27
  16 -16   0    0.23    0.13
  16 -16   0    0.22    0.23
 -16  16   0    0.07    0.16
   0 -17   0   -0.02    0.10
   0 -17   0   -0.13    0.10
   0 -17   0   -0.13    0.06
   0  17   0   -0.07    0.06
   0  17   0   -0.03    0.15
   0  17   0    0.09    0.23
   0  17   0   -0.09    0.07
   0  17   0   -0.01    0.07
   1 -17   0    1.57    0.11
   1 -17   0    1.63    0.18
   1 -17   0    1.66    0.16
  -1 -17   0    1.33    0.15
  -1 -17   0    1.66    0.12
   1 -17   0    1.49    0.12
  -1  17   0    1.64    0.12
  -1  17   0    1.72    0.12
   1  17   0    1.52    0.24
   1  17   0    1.63    0.13
   1  17   0    1.95    0.39
   1  17   0    1.60    0.12
   1  17   0    1.39    0.11
  -1  17   0    1.37    0.35
   2 -17   0    4.82    0.18
   2 -17   0    4.27    0.28
   2 -17   0    4.72    0.24
  -2 -17   0    4.49    0.23
   2 -17   0    4.20    0.18
  -2 -17   0    4.79    0.19
   2  17   0    4.70    0.18
   2  17   0    4.62    0.19
  -2  17   0    4.36    0.52
   2  17   0    3.39    0.48
   2  17   0    4.44    0.34
  -2  17   0    4.43    0.18
  -2  17   0    4.52    0.17
   2  17   0    4.24    0.18
  -3 -17   0    0.26    0.10
   3 -17   0    0.31    0.08
   3 -17   0    0.18    0.07
   3 -17   0    0.27    0.11
   3 -17   0    0.21    0.12
   3  17   0    0.12    0.07
   3  17   0   -0.11    0.15
  -3  17   0    0.04    0.07
   3  17   0    0.12    0.08
   3  17   0    0.15    0.27
  -3  17   0    0.14    0.07
  -3  17   0    0.23    0.26
   4 -17   0   11.04    0.39
   4 -17   0   10.76    0.45
  -4 -17   0   11.02    0.37
   4 -17   0   11.48    0.34
   4 -17   0   11.57    0.33
   4  17   0   10.61    0.33
  -4  17   0   11.25    0.32
  -4  17   0   11.77    0.73
   4  17   0   10.30    0.74
   4  17   0   11.20    0.33
   4  17   0   10.72    0.51
   5 -17   0    4.93    0.25
   5 -17   0    5.09    0.21
   5 -17   0    5.14    0.19
   5 -17   0    5.33    0.33
  -5 -17   0    4.81    0.24
   5  17   0    5.97    0.64
  -5  17   0    5.33    0.19
  -5  17   0    6.22    0.60
   5  17   0    5.35    0.38
   5  17   0    4.71    0.20
   5  17   0    4.84    0.20
   6 -17   0    0.07    0.08
   6 -17   0   -0.02    0.11
   6 -17   0   -0.13    0.13
  -6 -17   0    0.06    0.10
   6 -17   0    0.01    0.06
   6  17   0    0.00    0.08
  -6  17   0   -0.03    0.07
   6  17   0   -0.01    0.07
  -6  17   0   -0.19    0.22
   6  17   0    0.02    0.16
   6  17   0    0.07    0.28
   7 -17   0    9.45    0.36
  -7 -17   0    9.35    0.34
   7 -17   0    9.01    0.45
   7 -17   0    9.46    0.31
  -7  17   0    9.62    0.29
   7  17   0    9.40    0.31
   7  17   0    9.29    0.31
   7  17   0    8.81    0.46
   7  17   0    9.75    0.79
   8 -17   0    0.07    0.11
   8 -17   0    0.19    0.16
   8 -17   0    0.09    0.09
   8  17   0    0.05    0.09
  -8  17   0    0.12    0.07
   8  17   0    0.23    0.31
   8  17   0   -0.12    0.16
   8  17   0   -0.04    0.08
   9 -17   0    0.93    0.12
   9 -17   0    0.83    0.15
   9 -17   0    0.90    0.20
   9  17   0    0.75    0.16
   9  17   0    0.65    0.38
   9  17   0    0.77    0.20
   9  17   0    0.67    0.11
  -9  17   0    0.84    0.09
   9  17   0    0.75    0.10
  10 -17   0    0.28    0.10
  10 -17   0    0.49    0.19
  10  17   0    0.33    0.15
  10  17   0    0.28    0.10
 -10  17   0    0.40    0.14
 -10  17   0    0.19    0.08
  10  17   0    0.08    0.09
  10  17   0    0.74    0.40
  11 -17   0    2.83    0.20
  11 -17   0    2.54    0.29
  11  17   0    2.66    0.25
  11  17   0    2.36    0.18
 -11  17   0    2.99    0.26
  11  17   0    2.56    0.17
  11  17   0    2.39    0.54
  12 -17   0    1.04    0.14
  12 -17   0    1.39    0.26
 -12  17   0    0.97    0.18
  12  17   0    1.23    0.15
  12  17   0    1.10    0.20
  12  17   0    0.65    0.41
  12  17   0    0.98    0.12
  13 -17   0    4.85    0.25
  13 -17   0    4.39    0.40
  13  17   0    4.40    0.23
  13  17   0    5.22    0.34
 -13  17   0    5.33    0.34
  13  17   0    5.01    0.23
  14 -17   0    0.07    0.12
  14 -17   0    0.11    0.21
 -14  17   0    0.16    0.16
  14  17   0    0.08    0.10
  14  17   0    0.24    0.17
  15 -17   0    4.17    0.26
  15 -17   0    3.68    0.38
 -15  17   0    4.21    0.32
 -16  17   0    0.73    0.21
   0 -18   0   25.47    0.71
   0  18   0   25.32    1.16
   0  18   0   26.61    0.65
   0  18   0   26.84    0.92
   0  18   0   26.75    0.68
   0  18   0   27.62    0.69
  -1 -18   0    3.56    0.23
   1 -18   0    3.91    0.25
   1 -18   0    3.57    0.23
   1  18   0    3.19    0.33
   1  18   0    4.36    0.55
   1  18   0    3.86    0.18
  -1  18   0    3.86    0.17
   1  18   0    4.00    0.19
  -1  18   0    3.81    0.17
  -1  18   0    3.13    0.49
  -1  18   0    3.39    0.34
   1  18   0    3.81    0.17
   2 -18   0    0.39    0.14
  -2 -18   0    0.68    0.13
   2 -18   0    0.46    0.12
  -2  18   0    0.51    0.09
   2  18   0    0.37    0.08
  -2  18   0    0.51    0.08
   2  18   0    0.46    0.09
   2  18   0    0.53    0.20
  -2  18   0    0.56    0.30
   2  18   0    0.61    0.31
   3 -18   0    2.16    0.19
   3 -18   0    2.48    0.15
   3 -18   0    2.48    0.24
  -3 -18   0    2.30    0.18
  -3  18   0    2.56    0.15
   3  18   0    2.23    0.14
   3  18   0    2.23    0.15
  -3  18   0    2.22    0.41
   3  18   0    2.56    0.46
  -3  18   0    2.14    0.14
   3  18   0    1.70    0.26
  -4 -18   0    0.60    0.13
   4 -18   0    0.51    0.13
   4 -18   0    0.63    0.10
   4 -18   0    0.49    0.17
   4  18   0    0.80    0.33
   4  18   0    0.66    0.09
  -4  18   0    0.36    0.28
   4  18   0    0.53    0.21
   4  18   0    0.64    0.10
  -4  18   0    0.59    0.09
  -5 -18   0    0.16    0.11
   5 -18   0    0.23    0.15
   5 -18   0    0.13    0.11
   5 -18   0    0.13    0.08
   5  18   0    0.12    0.09
   5  18   0    0.26    0.08
   5  18   0    0.32    0.30
  -5  18   0    0.12    0.25
  -5  18   0    0.10    0.07
   5  18   0    0.18    0.17
  -6 -18   0    0.04    0.11
   6 -18   0   -0.01    0.08
   6 -18   0   -0.03    0.15
   6 -18   0    0.09    0.12
   6  18   0   -0.16    0.28
   6  18   0    0.03    0.09
  -6  18   0    0.05    0.07
   6  18   0   -0.01    0.16
  -6  18   0   -0.19    0.23
   6  18   0   -0.02    0.07
  -7 -18   0    2.92    0.22
   7 -18   0    3.33    0.24
   7 -18   0    3.21    0.30
   7 -18   0    3.07    0.19
   7  18   0    2.68    0.17
   7  18   0    2.86    0.31
  -7  18   0    3.19    0.16
   7  18   0    2.73    0.51
   7  18   0    2.97    0.17
   8 -18   0   17.46    0.56
   8 -18   0   17.70    0.50
   8 -18   0   17.67    0.67
  -8  18   0   18.02    0.48
   8  18   0   18.24    0.50
   8  18   0   16.41    1.05
   8  18   0   17.11    0.68
   8  18   0   17.23    0.49
   9 -18   0    2.38    0.17
   9 -18   0    2.35    0.22
   9 -18   0    2.26    0.28
   9  18   0    2.88    0.55
  -9  18   0    2.22    0.14
   9  18   0    2.09    0.17
   9  18   0    2.20    0.16
   9  18   0    2.59    0.29
  10 -18   0   -0.08    0.13
  10 -18   0    0.28    0.19
  10 -18   0   -0.08    0.10
  10  18   0    0.21    0.34
 -10  18   0    0.01    0.13
  10  18   0    0.11    0.09
  10  18   0    0.07    0.15
  10  18   0   -0.15    0.10
  11 -18   0    0.19    0.12
  11 -18   0    0.30    0.20
  11  18   0    0.65    0.41
  11  18   0    0.26    0.11
  11  18   0    0.25    0.10
 -11  18   0    0.45    0.16
  11  18   0    0.31    0.16
  12 -18   0    6.03    0.27
  12 -18   0    6.17    0.44
 -12  18   0    5.86    0.35
  12  18   0    6.55    0.37
  12  18   0    5.78    0.26
  12  18   0    5.64    0.25
  13 -18   0    2.66    0.34
  13 -18   0    3.07    0.22
  13  18   0    3.31    0.29
 -13  18   0    3.44    0.30
  13  18   0    3.32    0.21
  14 -18   0    0.55    0.14
  14 -18   0    0.51    0.24
 -14  18   0    0.29    0.18
 -15  18   0    0.51    0.19
   0 -19   0    0.00    0.11
   0  19   0   -0.28    0.24
   0  19   0    0.22    0.19
   0  19   0    0.11    0.08
   0  19   0    0.00    0.07
   0  19   0   -0.01    0.08
   1 -19   0    9.33    0.37
  -1 -19   0    9.88    0.36
  -1  19   0    9.50    0.30
  -1  19   0    9.79    0.33
  -1  19   0    9.90    0.31
   1  19   0    9.60    0.30
  -1  19   0   10.22    0.74
   1  19   0   10.26    0.75
   1  19   0   10.10    0.31
  -1  19   0    9.21    0.54
   1  19   0   10.79    0.56
  -2 -19   0    1.19    0.16
   2 -19   0    1.27    0.16
  -2  19   0    1.37    0.38
  -2  19   0    1.30    0.12
   2  19   0    1.11    0.10
   2  19   0    1.38    0.25
   2  19   0    1.23    0.12
  -2  19   0    1.22    0.11
   2  19   0    1.35    0.40
   3 -19   0    1.35    0.20
   3 -19   0    1.00    0.15
  -3 -19   0    1.26    0.16
   3  19   0    1.32    0.11
   3  19   0    1.29    0.40
   3  19   0    0.91    0.23
  -3  19   0    1.11    0.11
  -3  19   0    1.42    0.12
  -3  19   0    1.23    0.37
   3  19   0    1.26    0.12
   4 -19   0   -0.02    0.14
   4 -19   0   -0.01    0.11
  -4 -19   0   -0.03    0.11
   4  19   0   -0.02    0.08
   4  19   0   -0.26    0.17
  -4  19   0   -0.14    0.26
   4  19   0    0.05    0.09
   4  19   0    0.23    0.31
  -4  19   0   -0.06    0.07
   5 -19   0    1.27    0.17
  -5 -19   0    0.99    0.15
   5 -19   0    1.23    0.13
   5 -19   0    0.96    0.20
   5  19   0    1.10    0.41
  -5  19   0    1.39    0.13
   5  19   0    1.21    0.13
  -5  19   0    1.09    0.37
   5  19   0    1.17    0.11
   5  19   0    1.25    0.25
  -6 -19   0    8.46    0.34
   6 -19   0    9.22    0.45
   6 -19   0    8.74    0.30
   6 -19   0    8.33    0.37
   6  19   0    8.72    0.84
  -6  19   0    8.83    0.28
   6  19   0    8.50    0.29
   6  19   0    8.53    0.29
   6  19   0    8.14    0.49
   7 -19   0    2.19    0.17
  -7 -19   0    2.17    0.19
   7 -19   0    1.81    0.20
   7 -19   0    2.23    0.27
   7  19   0    1.91    0.16
   7  19   0    2.51    0.31
  -7  19   0    2.04    0.14
   7  19   0    2.45    0.50
   7  19   0    1.99    0.16
   8 -19   0    0.09    0.10
   8 -19   0    0.11    0.13
   8 -19   0   -0.10    0.16
   8  19   0    0.21    0.36
   8  19   0    0.01    0.19
   8  19   0    0.03    0.09
   8  19   0    0.03    0.09
   9 -19   0    0.10    0.18
   9 -19   0   -0.16    0.10
   9 -19   0    0.03    0.14
  -9  19   0   -0.05    0.13
   9  19   0   -0.13    0.18
   9  19   0    0.56    0.39
   9  19   0   -0.07    0.09
   9  19   0   -0.14    0.09
  10 -19   0    0.08    0.18
  10 -19   0   -0.02    0.11
  10 -19   0    0.06    0.14
  10  19   0    0.14    0.36
 -10  19   0   -0.02    0.14
  10  19   0   -0.07    0.10
  10  19   0    0.03    0.10
  11 -19   0    0.16    0.11
  11 -19   0   -0.16    0.18
  11 -19   0    0.27    0.15
  11  19   0    0.12    0.11
 -11  19   0    0.16    0.16
  11  19   0    0.08    0.10
  12 -19   0    2.20    0.31
  12 -19   0    2.48    0.21
  12 -19   0    2.16    0.23
  12  19   0    2.20    0.18
 -12  19   0    2.28    0.26
  12  19   0    2.08    0.26
  13 -19   0    0.90    0.15
  13 -19   0    0.81    0.26
  13 -19   0    1.42    0.21
 -13  19   0    1.08    0.21
  14 -19   0    1.27    0.30
 -14  19   0    1.26    0.23
   0 -20   0    1.91    0.19
   0  20   0    2.18    0.15
   0  20   0    2.32    0.48
   0  20   0    1.94    0.30
   0  20   0    2.02    0.15
   1 -20   0   -0.18    0.12
  -1 -20   0   -0.07    0.12
  -1  20   0    0.11    0.28
   1  20   0    0.08    0.08
  -1  20   0    0.05    0.08
  -1  20   0    0.06    0.08
   1  20   0   -0.23    0.18
   1  20   0   -0.02    0.08
  -1  20   0   -0.13    0.19
   1  20   0    0.29    0.30
   2 -20   0    8.24    0.36
  -2 -20   0    8.39    0.35
  -2  20   0    8.24    0.52
   2  20   0    8.64    0.29
  -2  20   0    7.98    0.69
  -2  20   0    8.38    0.28
  -2  20   0    8.49    0.32
   2  20   0    8.03    0.52
   2  20   0    8.78    0.74
   2  20   0    8.58    0.29
  -2  20   0    8.89    0.28
   3 -20   0    1.15    0.17
  -3 -20   0    1.38    0.17
  -3  20   0    1.03    0.10
   3  20   0    1.35    0.42
   3  20   0    1.10    0.11
   3  20   0    0.92    0.12
  -3  20   0    1.07    0.37
  -3  20   0    1.04    0.11
   3  20   0    1.02    0.26
  -4 -20   0    2.49    0.21
   4 -20   0    2.04    0.21
  -4  20   0    2.67    0.48
   4  20   0    2.83    0.35
   4  20   0    2.95    0.53
  -4  20   0    2.58    0.15
   4  20   0    2.51    0.16
   4  20   0    2.51    0.17
   5 -20   0    2.90    0.29
  -5 -20   0    3.12    0.23
   5 -20   0    3.13    0.25
  -5  20   0    3.31    0.17
   5  20   0    2.92    0.35
  -5  20   0    2.78    0.50
   5  20   0    2.92    0.53
   5  20   0    2.97    0.18
   5  20   0    3.26    0.18
  -6 -20   0    0.30    0.13
   6 -20   0    0.31    0.19
   6 -20   0    0.26    0.14
   6  20   0    0.28    0.09
   6  20   0    0.38    0.11
   6  20   0    0.17    0.21
   6  20   0    0.21    0.36
  -6  20   0    0.32    0.09
   7 -20   0    0.05    0.18
   7 -20   0    0.10    0.10
   7 -20   0    0.09    0.15
   7  20   0    0.42    0.11
   7  20   0    0.42    0.36
   7  20   0    0.04    0.09
   7  20   0   -0.05    0.19
   8 -20   0    0.05    0.14
   8 -20   0    0.14    0.18
   8 -20   0    0.13    0.11
   8  20   0    0.12    0.09
   8  20   0    0.10    0.10
   8  20   0    0.30    0.39
   8  20   0    0.12    0.20
   9 -20   0    0.02    0.10
   9 -20   0    0.18    0.15
   9 -20   0   -0.07    0.18
   9  20   0   -0.07    0.10
   9  20   0   -0.03    0.09
  -9  20   0   -0.03    0.14
  10 -20   0    3.45    0.35
  10 -20   0    3.79    0.22
  10 -20   0    3.78    0.28
 -10  20   0    4.08    0.32
  10  20   0    3.75    0.21
  11 -20   0    0.42    0.17
  11 -20   0    0.38    0.13
  11 -20   0    0.69    0.24
 -11  20   0    0.67    0.19
  12 -20   0    0.67    0.25
  12 -20   0    0.40    0.14
  12 -20   0    0.41    0.18
 -12  20   0    0.46    0.18
  13 -20   0    4.35    0.42
 -13  20   0    5.58    0.37
   0 -21   0   -0.11    0.12
   0  21   0   -0.05    0.08
   0  21   0   -0.22    0.19
   0  21   0   -0.14    0.09
   0  21   0   -0.40    0.27
   1 -21   0    4.04    0.27
  -1 -21   0    4.38    0.26
   1  21   0    4.32    0.19
   1  21   0    3.65    0.40
  -1  21   0    3.83    0.41
  -1  21   0    3.88    0.19
   1  21   0    3.06    0.55
  -1  21   0    4.19    0.20
  -1  21   0    3.96    0.58
   1  21   0    4.10    0.20
   2 -21   0    2.55    0.23
  -2 -21   0    2.86    0.22
   2  21   0    2.79    0.17
  -2  21   0    2.95    0.37
  -2  21   0    2.70    0.18
  -2  21   0    2.73    0.16
   2  21   0    2.83    0.18
   2  21   0    3.17    0.55
  -2  21   0    3.55    0.56
   2  21   0    2.78    0.36
  -3 -21   0    2.70    0.22
   3 -21   0    2.76    0.24
  -3  21   0    2.78    0.36
   3  21   0    3.36    0.38
   3  21   0    1.89    0.47
   3  21   0    2.94    0.17
  -3  21   0    2.86    0.17
   3  21   0    2.63    0.18
   4 -21   0    1.75    0.21
  -4 -21   0    1.77    0.19
   4  21   0    1.72    0.47
   4  21   0    1.78    0.15
   4  21   0    1.93    0.32
   4  21   0    2.07    0.17
  -4  21   0    1.90    0.15
   5 -21   0    0.26    0.15
  -5 -21   0    0.30    0.14
   5  21   0    0.40    0.24
   5  21   0    0.28    0.10
   5  21   0    0.70    0.39
   5  21   0    0.43    0.11
   6 -21   0    0.83    0.17
   6  21   0    1.04    0.12
   6  21   0    0.73    0.25
   6  21   0    1.23    0.14
   6  21   0    1.10    0.44
   7 -21   0   -0.07    0.18
   7 -21   0   -0.16    0.13
   7  21   0    0.14    0.10
   7  21   0    0.03    0.11
   7  21   0    0.22    0.22
   8 -21   0    1.49    0.21
   8 -21   0    1.81    0.28
   8  21   0    1.11    0.27
   8  21   0    1.31    0.13
   8  21   0    1.27    0.15
   9 -21   0    3.91    0.29
   9 -21   0    3.85    0.38
  -9  21   0    4.06    0.31
   9  21   0    3.83    0.21
  10 -21   0    0.13    0.22
  10 -21   0    0.11    0.16
  10 -21   0    0.06    0.12
 -10  21   0    0.06    0.16
  11 -21   0    1.10    0.20
  11 -21   0    0.96    0.16
  11 -21   0    1.02    0.27
 -11  21   0    0.81    0.20
   0 -22   0    0.48    0.16
   0  22   0    0.44    0.25
   0  22   0    0.45    0.11
   0  22   0    0.47    0.10
  -1 -22   0    0.81    0.17
   1 -22   0    0.90    0.17
  -1  22   0    0.90    0.13
   1  22   0    0.92    0.11
   1  22   0    0.70    0.12
  -1  22   0    0.75    0.11
  -1  22   0    0.97    0.28
   1  22   0    0.87    0.28
  -2 -22   0    2.42    0.22
   2 -22   0    2.18    0.23
  -2  22   0    2.05    0.16
   2  22   0    1.45    0.31
  -2  22   0    1.91    0.33
  -2  22   0    2.01    0.16
   2  22   0    2.14    0.16
   2  22   0    2.26    0.17
   3 -22   0    4.83    0.31
  -3 -22   0    5.02    0.29
   3  22   0    5.02    0.22
  -3  22   0    4.26    0.45
   3  22   0    5.75    0.48
   3  22   0    4.79    0.23
   4 -22   0    0.64    0.17
   4  22   0    0.89    0.28
   4  22   0    0.71    0.11
   4  22   0    0.63    0.13
  -4  22   0    0.50    0.26
   5 -22   0    1.69    0.21
   5  22   0    1.80    0.16
   5  22   0    1.64    0.32
   5  22   0    1.58    0.15
  -5  22   0    1.53    0.32
   6 -22   0    0.14    0.16
   6  22   0    0.37    0.12
   6  22   0    0.28    0.22
   6  22   0    0.29    0.10
   7 -22   0    0.50    0.17
   7  22   0    1.28    0.29
   8 -22   0    0.96    0.19
  -8  22   0    1.08    0.21
   9 -22   0   -0.11    0.20
   9 -22   0    0.12    0.17
  -9  22   0    0.33    0.18
  10 -22   0    1.91    0.24
  10 -22   0    2.49    0.34
 -10  22   0    1.96    0.26
   0 -23   0   -0.25    0.14
   0  23   0    0.00    0.23
   0  23   0    0.00    0.10
   1 -23   0   -0.01    0.14
  -1 -23   0   -0.02    0.14
   1  23   0   -0.02    0.10
   1  23   0   -0.21    0.22
  -1  23   0    0.07    0.10
  -1  23   0    0.01    0.22
   2 -23   0    0.13    0.15
  -2  23   0    0.16    0.25
   2  23   0    0.09    0.25
   2  23   0    0.10    0.10
  -2  23   0    0.17    0.11
   3 -23   0    1.19    0.20
  -3  23   0    0.82    0.29
   3  23   0    0.85    0.28
   3  23   0    0.92    0.13
   4 -23   0    2.67    0.25
   4  23   0    2.58    0.38
  -4  23   0    2.38    0.38
   5 -23   0    2.95    0.27
   5  23   0    3.23    0.41
  -5  23   0    2.96    0.42
   6 -23   0    0.29    0.17
   6  23   0    0.23    0.25
  -6  23   0    0.41    0.28
   7 -23   0    1.98    0.25
   8 -23   0    1.36    0.22
  -8  23   0    1.18    0.22
   0  24   0    3.06    0.41
   1 -24   0    0.42    0.17
  -1  24   0    0.43    0.27
   1  24   0    0.36    0.27
   2 -24   0    1.37    0.21
  -2  24   0    1.91    0.37
   2  24   0    1.02    0.32
   3 -24   0   -0.01    0.16
  -3  24   0    0.17    0.26
   3  24   0   -0.25    0.22
   4 -24   0   -0.07    0.15
   4  24   0    0.12    0.26
  -4  24   0   -0.18    0.25
   5 -24   0    0.13    0.18
   5  24   0    0.17    0.26
   6 -24   0    0.34    0.18
   6  24   0   -0.04    0.24
   1  25   0    0.94    0.31
 -22   0   1   -0.02    0.23
 -21   0   1    0.31    0.25
 -21   0   1    0.42    0.12
 -20   0   1   -0.10    0.11
  20   0  -1   -0.20    0.09
 -20   0   1    0.15    0.22
 -20   0   1    0.08    0.10
  20   0  -1   -0.09    0.15
 -19   0   1    1.46    0.15
 -19   0   1    1.23    0.29
 -19   0   1    1.35    0.17
  19   0  -1    1.07    0.21
  19   0  -1    1.21    0.14
 -18   0   1   -0.20    0.09
  18   0  -1   -0.08    0.08
 -18   0   1   -0.08    0.08
 -18   0   1   -0.24    0.17
 -17   0   1   -0.09    0.17
 -17   0   1    0.19    0.11
  17   0  -1    0.13    0.08
 -17   0   1    0.09    0.08
 -16   0   1   -0.13    0.15
 -16   0   1   -0.11    0.07
 -16   0   1   -0.02    0.08
  16   0  -1   -0.17    0.07
 -15   0   1    4.39    0.34
  15   0  -1    4.10    0.18
 -15   0   1    4.06    0.18
 -15   0   1    4.49    0.21
  14   0  -1   -0.07    0.06
 -14   0   1   -0.11    0.06
 -14   0   1   -0.08    0.06
 -14   0   1   -0.16    0.07
  13   0  -1    0.31    0.06
 -13   0   1    0.26    0.07
 -13   0   1    0.41    0.07
 -13   0   1    0.37    0.06
 -12   0   1    0.10    0.05
  12   0  -1    0.12    0.05
 -12   0   1   -0.06    0.05
  11   0  -1    1.00    0.08
 -11   0   1    1.08    0.09
 -11   0   1    0.94    0.08
 -11   0   1    0.95    0.08
 -10   0   1   -0.02    0.04
 -10   0   1    0.02    0.04
  10   0  -1   -0.01    0.03
 -10   0   1    0.00    0.03
  -9   0   1   11.12    0.32
  -9   0   1   10.60    0.29
  -9   0   1   11.06    0.30
   9   0  -1   10.49    0.29
  -8   0   1    0.02    0.03
  -8   0   1    0.01    0.03
   8   0  -1    0.01    0.03
  -8   0   1    0.02    0.03
  -7   0   1    0.10    0.03
  -7   0   1    0.15    0.03
   7   0  -1    0.23    0.03
  -7   0   1    0.11    0.03
  -6   0   1   -0.18    0.02
   6   0  -1   -0.17    0.02
  -6   0   1   -0.19    0.02
  -6   0   1   -0.15    0.03
  -5   0   1   66.40    1.74
   5   0  -1   69.38    1.65
  -5   0   1   66.57    1.62
  -5   0   1   70.03    1.59
   4   0  -1   -0.01    0.01
  -4   0   1    0.02    0.03
  -4   0   1    0.00    0.01
  -4   0   1    0.01    0.02
  -4   0   1   -0.01    0.02
  -3   0   1    1.99    0.07
  -3   0   1    2.10    0.06
   3   0  -1    2.06    0.06
  -3   0   1    2.13    0.09
  -2   0   1   -0.01    0.01
   2   0  -1   -0.01    0.01
  -2   0   1   -0.02    0.02
   1   0  -1   -0.65    0.01
  -1   0   1   -0.68    0.01
   0   0   1   -0.49    0.00
   0   0   1   -0.49    0.00
   0   0   1   -0.47    0.01
   0   0   1   -0.47    0.01
   0   0   1   -0.46    0.01
   0   0   1   -0.46    0.01
   0   0   1   -0.51    0.00
   0   0   1   -0.48    0.00
   0   0   1   -0.47    0.01
  -1   0  -1    4.67    0.10
  -1   0  -1    4.59    0.11
  -1   0  -1    4.57    0.12
  -2   0  -1   -0.01    0.01
   2   0   1    0.00    0.01
  -2   0  -1   -0.01    0.01
  -3   0  -1    3.53    0.09
  -3   0  -1    3.42    0.11
   3   0   1    3.43    0.09
   3   0   1    3.36    0.10
  -4   0  -1   -0.23    0.02
   4   0   1   -0.22    0.02
   4   0   1   -0.18    0.02
  -4   0  -1   -0.24    0.02
  -4   0  -1   -0.23    0.03
   5   0   1   13.45    0.34
  -5   0  -1   13.74    0.36
  -5   0  -1   13.47    0.34
  -5   0  -1   13.36    0.38
   6   0   1    0.01    0.02
  -6   0  -1   -0.02    0.03
  -6   0  -1   -0.02    0.02
  -6   0  -1   -0.01    0.02
  -7   0  -1    7.57    0.23
  -7   0  -1    7.52    0.21
   7   0   1    7.42    0.21
  -7   0  -1    7.84    0.23
   8   0   1    0.01    0.03
  -8   0  -1   -0.04    0.03
  -8   0  -1    0.00    0.03
  -8   0  -1    0.00    0.04
   9   0   1    3.65    0.13
  -9   0  -1    3.57    0.13
  -9   0  -1    3.55    0.14
  -9   0  -1    3.52    0.15
  -9   0  -1    3.55    0.13
 -10   0  -1    0.02    0.04
 -10   0  -1    0.05    0.04
 -10   0  -1   -0.03    0.05
  10   0   1    0.03    0.04
 -10   0  -1    0.12    0.06
 -11   0  -1   19.10    0.46
 -11   0  -1   19.16    0.54
 -11   0  -1   19.29    0.50
 -11   0  -1   18.71    0.52
 -11   0  -1   19.24    0.49
  11   0   1   18.92    0.49
 -12   0  -1   -0.08    0.05
  12   0   1   -0.01    0.05
 -12   0  -1   -0.02    0.07
 -12   0  -1   -0.07    0.05
 -12   0  -1   -0.03    0.06
 -13   0  -1    2.38    0.15
 -13   0  -1    2.36    0.14
 -13   0  -1    2.75    0.29
  13   0   1    2.47    0.13
 -13   0  -1    2.26    0.13
 -13   0  -1    2.54    0.16
 -14   0  -1    0.01    0.15
  14   0   1   -0.15    0.06
 -14   0  -1   -0.09    0.07
 -14   0  -1   -0.05    0.06
 -14   0  -1    0.00    0.08
 -14   0  -1   -0.13    0.06
  15   0   1    0.32    0.08
 -15   0  -1    0.32    0.08
 -15   0  -1    0.37    0.19
 -15   0  -1    0.45    0.10
 -15   0  -1    0.28    0.09
 -16   0  -1   -0.03    0.07
 -16   0  -1    0.05    0.09
 -16   0  -1   -0.15    0.15
  16   0   1   -0.08    0.07
 -17   0  -1    0.24    0.11
  17   0   1    0.23    0.09
 -17   0  -1    0.08    0.09
 -17   0  -1    0.26    0.21
 -18   0  -1    0.04    0.21
  18   0   1   -0.06    0.08
 -18   0  -1   -0.01    0.11
 -18   0  -1    0.00    0.09
 -19   0  -1    4.98    0.24
 -19   0  -1    4.56    0.47
 -19   0  -1    5.01    0.26
  19   0   1    5.24    0.34
 -20   0  -1    0.00    0.12
 -20   0  -1   -0.14    0.20
 -20   0  -1    0.17    0.10
  20   0   1    0.09    0.16
 -21   0  -1    1.63    0.17
 -21   0  -1    1.34    0.19
 -21   0  -1    1.44    0.35
 -22  -1   1   -0.23    0.24
 -22   1   1    0.13    0.25
 -22   1   1   -0.30    0.11
 -21  -1   1    0.05    0.23
 -21  -1   1   -0.04    0.10
 -21   1   1    0.13    0.12
 -21   1   1   -0.22    0.21
 -21   1   1    0.05    0.11
 -20  -1   1    0.20    0.11
  20  -1  -1   -0.05    0.10
  20  -1  -1    0.02    0.16
 -20  -1   1    0.24    0.12
 -20  -1   1    0.10    0.23
  20   1  -1    0.02    0.10
 -20   1   1   -0.21    0.20
 -20   1   1    0.19    0.10
  20   1  -1    0.05    0.16
 -20   1   1   -0.05    0.11
 -19  -1   1   -0.04    0.09
 -19  -1   1    0.13    0.21
  19  -1  -1   -0.11    0.09
 -19  -1   1   -0.07    0.10
 -19   1   1   -0.10    0.09
  19   1  -1   -0.08    0.15
  19   1  -1   -0.07    0.09
 -19   1   1    0.07    0.11
 -19   1   1   -0.18    0.19
  18  -1  -1    0.46    0.10
 -18  -1   1    0.78    0.13
 -18  -1   1    0.60    0.11
 -18  -1   1    0.30    0.21
  18   1  -1    0.82    0.18
 -18   1   1    0.28    0.21
 -18   1   1    0.65    0.11
 -18   1   1    0.71    0.13
  18   1  -1    0.43    0.10
  17  -1  -1   -0.05    0.08
 -17  -1   1   -0.07    0.17
 -17  -1   1   -0.01    0.09
 -17  -1   1   -0.05    0.07
 -17   1   1    0.06    0.08
  17   1  -1    0.18    0.14
 -17   1   1    0.17    0.17
  17   1  -1   -0.12    0.08
 -17   1   1   -0.02    0.10
 -16  -1   1    0.82    0.12
 -16  -1   1    0.57    0.22
 -16  -1   1    0.86    0.11
  16  -1  -1    0.82    0.10
 -16   1   1    0.72    0.10
  16   1  -1    0.78    0.10
 -16   1   1    1.30    0.25
 -16   1   1    1.05    0.13
  15  -1  -1    0.52    0.08
 -15  -1   1    0.55    0.10
 -15  -1   1    0.41    0.18
 -15  -1   1    0.46    0.09
 -15   1   1    0.50    0.09
  15   1  -1    0.42    0.08
 -14  -1   1    1.03    0.21
 -14  -1   1    0.83    0.08
 -14  -1   1    0.82    0.09
  14  -1  -1    0.71    0.08
 -14  -1   1    0.68    0.10
  14   1  -1    0.74    0.08
 -14   1   1    1.03    0.10
 -14   1   1    1.00    0.09
 -13  -1   1    2.44    0.14
 -13  -1   1    2.37    0.13
 -13  -1   1    2.44    0.26
  13  -1  -1    2.37    0.13
 -13  -1   1    2.87    0.13
 -13  -1   1    2.56    0.13
 -13   1   1    2.75    0.15
 -13   1   1    2.65    0.13
  13   1  -1    2.65    0.13
 -12  -1   1   -0.06    0.05
 -12  -1   1    0.19    0.06
 -12  -1   1    0.27    0.07
 -12  -1   1    0.17    0.12
 -12  -1   1    0.18    0.05
  12  -1  -1    0.16    0.05
  12   1  -1    0.12    0.05
 -12   1   1    0.23    0.07
 -12   1   1    0.14    0.05
 -11  -1   1    3.60    0.14
 -11  -1   1    3.59    0.16
  11  -1  -1    3.61    0.14
 -11  -1   1    3.47    0.14
 -11  -1   1    3.52    0.14
 -11   1   1    3.72    0.16
 -11   1   1    3.81    0.16
  11   1  -1    3.58    0.14
 -11   1   1    3.72    0.14
  10  -1  -1    0.02    0.04
 -10  -1   1   -0.01    0.04
 -10  -1   1    0.07    0.04
 -10  -1   1    0.00    0.04
 -10  -1   1    0.02    0.04
  10   1  -1    0.03    0.04
 -10   1   1    0.02    0.04
 -10   1   1    0.04    0.04
 -10   1   1    0.03    0.05
  -9  -1   1    3.76    0.13
  -9  -1   1    3.78    0.15
   9  -1  -1    3.54    0.13
  -9  -1   1    3.70    0.13
   9   1  -1    3.55    0.13
  -9   1   1    3.88    0.14
  -9   1   1    3.63    0.13
  -9   1   1    3.62    0.14
   8  -1  -1    0.23    0.04
  -8  -1   1    0.30    0.04
  -8  -1   1    0.34    0.04
  -8  -1   1    0.27    0.04
   8   1  -1    0.28    0.04
  -8   1   1    0.23    0.03
  -8   1   1    0.27    0.04
  -8   1   1    0.39    0.05
   7  -1  -1    0.89    0.05
  -7  -1   1    0.87    0.06
  -7  -1   1    1.01    0.06
   7   1  -1    0.90    0.06
  -7   1   1    1.06    0.07
  -7   1   1    0.96    0.06
  -7   1   1    0.90    0.05
  -6  -1   1    2.67    0.09
   6  -1  -1    2.53    0.09
  -6  -1   1    2.53    0.09
  -6   1   1    2.57    0.08
  -6   1   1    2.48    0.10
   6   1  -1    2.51    0.08
  -6   1   1    2.63    0.10
   6   1  -1    2.53    0.09
   5  -1  -1    3.18    0.09
  -5  -1   1    3.05    0.09
  -5  -1   1    3.12    0.09
   5  -1  -1    3.18    0.11
  -5   1   1    3.15    0.10
   5   1  -1    3.17    0.09
  -5   1   1    3.05    0.11
   5   1  -1    3.09    0.09
  -5   1   1    3.18    0.09
  -4  -1   1    0.39    0.03
   4  -1  -1    0.37    0.03
  -4  -1   1    0.41    0.03
  -4  -1   1    0.38    0.05
   4  -1  -1    0.35    0.03
  -4   1   1    0.29    0.03
   4   1  -1    0.32    0.05
  -4   1   1    0.39    0.03
   4   1  -1    0.41    0.03
   4   1  -1    0.37    0.03
  -3  -1   1    2.47    0.07
   3  -1  -1    2.52    0.08
   3  -1  -1    2.30    0.07
  -3  -1   1    2.64    0.10
   3   1  -1    2.61    0.10
  -3   1   1    2.43    0.07
   3   1  -1    2.38    0.07
  -3   1   1    2.42    0.08
   2  -1  -1    0.55    0.03
  -2  -1   1    0.59    0.04
  -2  -1   1    0.59    0.04
   2  -1  -1    0.52    0.02
   2   1  -1    0.49    0.04
  -2   1   1    0.58    0.03
   2   1  -1    0.49    0.04
   2   1  -1    0.57    0.02
   1  -1  -1    0.05    0.02
  -1  -1   1    0.00    0.01
  -1  -1   1   -0.07    0.02
   1  -1  -1   -0.13    0.03
  -1  -1   1    0.03    0.03
  -1  -1   1   -0.10    0.03
   1  -1  -1    0.03    0.02
   1   1  -1    0.06    0.02
  -1   1   1   -0.02    0.03
  -1   1   1    0.01    0.05
   1   1  -1    0.05    0.02
   1   1  -1    0.02    0.03
   1   1  -1   -0.05    0.02
   0  -1  -1   -0.23    0.01
   0  -1  -1   -0.25    0.01
   0  -1   1   -0.29    0.01
   0  -1  -1   -0.26    0.01
   0  -1  -1   -0.30    0.01
   0  -1  -1   -0.24    0.01
   0  -1   1   -0.33    0.01
   0  -1   1   -0.25    0.02
   0  -1   1   -0.30    0.01
   0   1  -1   -0.26    0.01
   0   1  -1   -0.26    0.02
   0   1   1   -0.25    0.02
   0   1   1   -0.28    0.01
   0   1  -1   -0.28    0.01
   0   1   1   -0.31    0.01
  -1  -1  -1    1.23    0.04
   1  -1   1    1.19    0.04
  -1  -1  -1    1.17    0.04
  -1  -1  -1    1.21    0.05
  -1  -1  -1    1.14    0.04
  -1  -1  -1    1.12    0.06
  -1  -1  -1    1.20    0.04
   1   1   1    1.16    0.04
  -1   1  -1    1.15    0.04
   1   1   1    0.85    0.06
   1   1   1    1.21    0.04
  -1   1  -1    1.14    0.05
   2  -1   1    0.32    0.02
  -2  -1  -1    0.26    0.04
  -2  -1  -1    0.35    0.03
   2  -1   1    0.32    0.03
  -2  -1  -1    0.34    0.02
  -2  -1  -1    0.28    0.03
  -2  -1  -1    0.35    0.02
  -2  -1  -1    0.30    0.02
   2   1   1    0.37    0.03
  -2   1  -1    0.34    0.02
  -2   1  -1    0.33    0.03
   2   1   1    0.36    0.02
   2   1   1    0.33    0.04
   2   1   1    0.37    0.02
   2   1   1    0.38    0.02
  -2   1  -1    0.32    0.02
   2   1   1    0.31    0.03
   3  -1   1    2.60    0.09
  -3  -1  -1    2.85    0.09
  -3  -1  -1    2.66    0.08
   3  -1   1    2.72    0.09
  -3  -1  -1    2.82    0.09
   3  -1   1    2.68    0.08
  -3  -1  -1    2.61    0.09
  -3  -1  -1    2.71    0.08
  -3  -1  -1    2.68    0.13
  -3   1  -1    2.71    0.09
  -3   1  -1    2.58    0.10
   3   1   1    2.70    0.09
  -3   1  -1    2.64    0.08
   3   1   1    2.63    0.08
  -4  -1  -1    2.87    0.15
  -4  -1  -1    2.80    0.09
  -4  -1  -1    2.86    0.09
   4  -1   1    2.79    0.09
   4  -1   1    2.86    0.10
  -4  -1  -1    2.82    0.09
  -4  -1  -1    2.92    0.10
  -4  -1  -1    2.81    0.10
  -4   1  -1    2.87    0.10
   4   1   1    2.86    0.10
   4   1   1    2.90    0.09
  -4   1  -1    2.84    0.11
  -4   1  -1    2.58    0.09
  -5  -1  -1    2.87    0.16
  -5  -1  -1    2.92    0.10
  -5  -1  -1    2.75    0.11
  -5  -1  -1    2.89    0.09
  -5  -1  -1    2.96    0.09
  -5  -1  -1    3.00    0.11
   5  -1   1    2.95    0.09
  -5   1  -1    2.77    0.09
  -5   1  -1    2.93    0.10
   5   1   1    2.79    0.09
  -5   1  -1    3.00    0.11
  -6  -1  -1    0.82    0.05
  -6  -1  -1    0.79    0.05
   6  -1   1    0.83    0.05
  -6  -1  -1    0.78    0.06
  -6  -1  -1    0.91    0.07
  -6  -1  -1    0.92    0.08
  -6   1  -1    0.88    0.06
  -6   1  -1    0.75    0.05
   6   1   1    0.90    0.05
  -6   1  -1    0.84    0.07
  -7  -1  -1    9.32    0.25
  -7  -1  -1    9.52    0.27
  -7  -1  -1    9.43    0.35
  -7  -1  -1    9.14    0.23
  -7  -1  -1    9.36    0.25
   7  -1   1    9.11    0.25
   7   1   1    9.48    0.25
  -7   1  -1    9.02    0.25
  -7   1  -1    9.78    0.28
  -7   1  -1    9.35    0.27
  -8  -1  -1    0.69    0.07
  -8  -1  -1    0.56    0.06
  -8  -1  -1    0.70    0.06
  -8  -1  -1    0.69    0.06
   8  -1   1    0.65    0.06
  -8  -1  -1    0.29    0.10
  -8  -1  -1    0.65    0.05
  -8   1  -1    0.69    0.07
  -8   1  -1    0.70    0.06
  -8   1  -1    0.52    0.05
   8   1   1    0.71    0.06
  -9  -1  -1    0.97    0.08
  -9  -1  -1    0.97    0.09
  -9  -1  -1    0.82    0.07
  -9  -1  -1    0.88    0.07
  -9  -1  -1    1.11    0.16
  -9  -1  -1    0.89    0.08
   9  -1   1    0.84    0.07
  -9   1  -1    0.91    0.07
  -9   1  -1    0.94    0.09
   9   1   1    0.93    0.07
  -9   1  -1    0.88    0.07
 -10  -1  -1    3.26    0.13
 -10  -1  -1    3.08    0.24
 -10  -1  -1    3.17    0.15
 -10  -1  -1    2.92    0.13
  10  -1   1    3.32    0.13
 -10  -1  -1    3.17    0.14
 -10  -1  -1    3.42    0.14
 -10   1  -1    3.30    0.14
 -10   1  -1    3.34    0.16
 -10   1  -1    3.28    0.13
  10   1   1    3.33    0.13
 -11  -1  -1    2.41    0.25
 -11  -1  -1    2.44    0.12
 -11  -1  -1    2.54    0.13
  11  -1   1    2.61    0.12
 -11  -1  -1    2.49    0.12
 -11  -1  -1    2.70    0.13
 -11  -1  -1    2.68    0.14
  11   1   1    2.72    0.12
 -11   1  -1    2.73    0.15
 -11   1  -1    2.36    0.13
 -11   1  -1    2.52    0.12
  12  -1   1    3.68    0.15
 -12  -1  -1    4.00    0.16
 -12  -1  -1    4.44    0.30
 -12  -1  -1    3.91    0.18
 -12  -1  -1    3.57    0.15
 -12  -1  -1    3.86    0.17
  12   1   1    3.67    0.15
 -12   1  -1    3.75    0.16
 -12   1  -1    3.73    0.15
 -12   1  -1    3.95    0.19
 -13  -1  -1    2.24    0.14
 -13  -1  -1    1.98    0.13
 -13  -1  -1    2.13    0.13
 -13  -1  -1    2.38    0.15
  13  -1   1    1.83    0.12
 -13  -1  -1    2.01    0.26
  13   1   1    1.98    0.12
 -13   1  -1    2.00    0.12
 -13   1  -1    2.29    0.16
 -13   1  -1    1.93    0.12
 -13   1  -1    2.17    0.14
 -14  -1  -1    0.00    0.06
  14  -1   1   -0.13    0.06
 -14  -1  -1   -0.18    0.06
 -14  -1  -1   -0.01    0.15
 -14  -1  -1    0.00    0.07
 -14  -1  -1    0.00    0.07
 -14   1  -1    0.03    0.07
 -14   1  -1   -0.01    0.08
  14   1   1   -0.01    0.06
 -14   1  -1    0.00    0.08
 -14   1  -1   -0.06    0.06
 -15  -1  -1    4.28    0.18
 -15  -1  -1    3.34    0.34
 -15  -1  -1    4.14    0.18
  15  -1   1    3.94    0.19
 -15  -1  -1    4.76    0.22
 -15   1  -1    4.79    0.39
 -15   1  -1    3.90    0.18
  15   1   1    4.26    0.18
 -15   1  -1    3.94    0.21
 -15   1  -1    4.04    0.19
  16  -1   1    1.26    0.12
 -16  -1  -1    1.70    0.14
 -16  -1  -1    1.72    0.30
 -16  -1  -1    1.77    0.15
 -16   1  -1    1.46    0.13
 -16   1  -1    1.35    0.26
 -16   1  -1    1.43    0.15
 -16   1  -1    1.35    0.12
  16   1   1    1.80    0.14
  17  -1   1    4.56    0.20
 -17  -1  -1    4.11    0.20
 -17  -1  -1    4.13    0.23
 -17  -1  -1    3.70    0.40
  17   1   1    4.32    0.30
 -17   1  -1    4.02    0.20
 -17   1  -1    3.97    0.23
  17   1   1    4.39    0.20
 -17   1  -1    4.50    0.43
  18  -1   1    3.15    0.19
 -18  -1  -1    3.22    0.39
 -18  -1  -1    3.05    0.20
 -18  -1  -1    3.08    0.19
  18   1   1    3.45    0.29
 -18   1  -1    3.07    0.22
  18   1   1    3.30    0.19
 -18   1  -1    3.17    0.40
 -18   1  -1    3.01    0.18
 -19  -1  -1    0.24    0.12
 -19  -1  -1    0.23    0.11
 -19  -1  -1    0.17    0.23
 -19   1  -1    0.24    0.13
  19   1   1    0.20    0.16
 -19   1  -1    0.38    0.24
 -19   1  -1    0.11    0.10
 -20  -1  -1    1.03    0.16
 -20  -1  -1    0.68    0.13
 -20  -1  -1    1.63    0.34
 -20   1  -1    0.85    0.29
 -20   1  -1    0.85    0.14
 -20   1  -1    1.00    0.17
  20   1   1    1.06    0.22
 -21  -1  -1   -0.09    0.11
 -21  -1  -1    0.28    0.26
 -21   1  -1    0.34    0.13
 -21   1  -1    0.30    0.14
 -21   1  -1    0.01    0.23
 -22  -2   1    0.27    0.26
 -22   2   1    0.59    0.16
 -22   2   1    0.52    0.27
 -22   2   1    0.30    0.13
 -21  -2   1    1.07    0.33
 -21   2   1    0.34    0.26
 -21   2   1    0.47    0.13
 -21   2   1    0.79    0.16
 -20  -2   1    1.46    0.32
  20  -2  -1    1.56    0.15
 -20  -2   1    1.72    0.16
  20   2  -1    1.59    0.15
 -20   2   1    1.74    0.19
 -20   2   1    1.56    0.16
  20   2  -1    1.47    0.24
 -20   2   1    2.10    0.36
 -19  -2   1    1.75    0.17
  19  -2  -1    1.66    0.14
 -19  -2   1    1.66    0.14
 -19  -2   1    1.88    0.32
  19   2  -1    1.26    0.21
 -19   2   1    1.65    0.18
  19   2  -1    1.41    0.14
 -19   2   1    1.98    0.34
 -19   2   1    1.55    0.15
 -18  -2   1    0.17    0.09
  18  -2  -1   -0.05    0.09
 -18  -2   1    0.40    0.20
 -18  -2   1    0.09    0.10
 -18   2   1   -0.03    0.10
 -18   2   1    0.08    0.19
  18   2  -1    0.02    0.09
  18   2  -1   -0.07    0.13
 -18   2   1   -0.04    0.09
  17  -2  -1    0.44    0.10
 -17  -2   1    0.36    0.21
 -17  -2   1    0.48    0.10
 -17  -2   1    0.68    0.12
  17   2  -1    0.41    0.09
 -17   2   1    0.60    0.12
 -17   2   1    0.37    0.10
  17   2  -1    0.43    0.16
 -16  -2   1    1.11    0.24
  16  -2  -1    0.83    0.10
 -16  -2   1    0.93    0.10
 -16  -2   1    1.21    0.13
 -16   2   1    1.17    0.12
  16   2  -1    0.75    0.16
  16   2  -1    0.85    0.10
 -15  -2   1    0.29    0.08
 -15  -2   1    0.22    0.17
 -15  -2   1    0.27    0.09
  15  -2  -1    0.23    0.07
  15   2  -1    0.25    0.07
  15   2  -1    0.39    0.13
 -14  -2   1    3.88    0.16
 -14  -2   1    3.61    0.17
  14  -2  -1    3.59    0.16
 -14  -2   1    3.98    0.33
 -14  -2   1    3.54    0.16
  14   2  -1    3.73    0.16
 -14   2   1    3.48    0.16
  14   2  -1    3.77    0.24
 -14   2   1    4.03    0.19
  13  -2  -1    0.05    0.06
 -13  -2   1    0.04    0.07
 -13  -2   1    0.13    0.05
 -13  -2   1    0.05    0.06
 -13  -2   1    0.21    0.13
 -13   2   1    0.17    0.07
 -13   2   1    0.08    0.05
  13   2  -1    0.10    0.10
  13   2  -1    0.15    0.06
 -12  -2   1    0.56    0.15
  12  -2  -1    0.34    0.06
 -12  -2   1    0.47    0.07
 -12  -2   1    0.41    0.06
 -12  -2   1    0.45    0.06
 -12  -2   1    0.49    0.06
 -12   2   1    0.45    0.06
  12   2  -1    0.49    0.06
 -12   2   1    0.56    0.08
 -11  -2   1    0.62    0.15
 -11  -2   1    0.53    0.06
  11  -2  -1    0.51    0.06
 -11  -2   1    0.52    0.06
 -11  -2   1    0.57    0.06
 -11  -2   1    0.55    0.07
 -11  -2   1    0.54    0.07
 -11   2   1    0.45    0.06
  11   2  -1    0.43    0.06
 -11   2   1    0.58    0.06
 -11   2   1    0.50    0.08
 -10  -2   1   10.35    0.32
 -10  -2   1   10.56    0.28
 -10  -2   1   10.63    0.28
 -10  -2   1   10.72    0.27
 -10  -2   1   10.33    0.29
 -10  -2   1   10.16    0.41
  10  -2  -1   10.49    0.29
 -10   2   1   10.40    0.31
 -10   2   1   10.35    0.32
  10   2  -1   10.22    0.29
 -10   2   1    9.94    0.28
  -9  -2   1    2.92    0.11
  -9  -2   1    3.02    0.11
  -9  -2   1    2.80    0.12
   9  -2  -1    2.98    0.11
  -9  -2   1    2.91    0.11
  -9  -2   1    2.64    0.20
  -9   2   1    2.78    0.11
  -9   2   1    3.05    0.13
   9   2  -1    2.86    0.11
  -9   2   1    2.72    0.12
  -8  -2   1    0.12    0.03
  -8  -2   1    0.14    0.08
  -8  -2   1    0.13    0.03
  -8  -2   1    0.09    0.04
   8  -2  -1    0.12    0.03
  -8  -2   1    0.16    0.04
  -8   2   1    0.12    0.04
   8   2  -1    0.13    0.03
   8   2  -1    0.11    0.03
  -8   2   1    0.14    0.04
  -8   2   1    0.10    0.03
  -7  -2   1    6.01    0.26
  -7  -2   1    6.91    0.19
  -7  -2   1    6.66    0.17
   7  -2  -1    6.82    0.19
   7  -2  -1    6.76    0.22
  -7  -2   1    6.65    0.19
   7   2  -1    7.01    0.18
  -7   2   1    6.76    0.21
  -7   2   1    6.76    0.21
   7   2  -1    6.82    0.19
  -7   2   1    6.76    0.19
  -6  -2   1    2.77    0.09
  -6  -2   1    2.51    0.15
   6  -2  -1    2.44    0.09
   6  -2  -1    2.40    0.10
  -6  -2   1    2.62    0.08
  -6  -2   1    2.79    0.09
  -6   2   1    2.55    0.08
   6   2  -1    2.66    0.08
  -6   2   1    2.52    0.10
   6   2  -1    2.44    0.13
   6   2  -1    2.51    0.09
  -6   2   1    2.59    0.10
  -5  -2   1    9.10    0.23
   5  -2  -1    8.82    0.23
  -5  -2   1    9.58    0.29
   5  -2  -1    8.81    0.26
  -5  -2   1    9.41    0.21
  -5   2   1    8.89    0.26
  -5   2   1    8.90    0.23
   5   2  -1    9.58    0.27
   5   2  -1    9.48    0.23
   5   2  -1    9.30    0.26
   5   2  -1    9.19    0.23
  -4  -2   1   56.74    1.22
   4  -2  -1   55.35    1.46
  -4  -2   1   59.43    1.34
  -4  -2   1   56.85    1.30
  -4  -2   1   56.81    1.22
   4  -2  -1   52.46    1.37
  -4  -2   1   59.47    1.30
   4   2  -1   56.26    1.29
   4   2  -1   59.16    1.30
  -4   2   1   56.71    1.48
   4   2  -1   58.58    1.33
  -4   2   1   55.67    1.34
   4   2  -1   55.44    1.35
   3  -2  -1   10.73    0.30
   3  -2  -1   10.10    0.26
  -3  -2   1   10.99    0.24
  -3  -2   1   11.05    0.26
  -3  -2   1   11.01    0.24
  -3  -2   1   11.14    0.28
  -3  -2   1   10.77    0.29
  -3  -2   1   10.48    0.27
  -3  -2   1   11.14    0.29
   3   2  -1   11.02    0.27
   3   2  -1   11.64    0.29
   3   2  -1   11.07    0.24
   3   2  -1   10.87    0.28
   3   2  -1   10.97    0.29
  -3   2   1   10.56    0.26
  -3   2   1   10.68    0.30
  -2  -2   1   -0.16    0.02
  -2  -2   1   -0.22    0.03
   2  -2  -1   -0.20    0.01
   2  -2  -1   -0.17    0.02
  -2  -2   1   -0.17    0.01
  -2  -2   1   -0.17    0.01
  -2  -2   1   -0.16    0.02
  -2  -2   1   -0.16    0.03
   2  -2  -1   -0.12    0.05
   2   2  -1   -0.15    0.02
   2   2  -1   -0.17    0.01
   2   2  -1   -0.17    0.01
   2   2  -1   -0.14    0.02
   2   2  -1   -0.18    0.01
   2   2  -1   -0.15    0.03
   2   2  -1   -0.19    0.03
   2   2  -1   -0.17    0.02
  -1  -2   1    1.02    0.03
  -1  -2   1    1.00    0.03
  -1  -2   1    1.03    0.04
  -1  -2   1    0.88    0.08
   1  -2  -1    1.03    0.05
  -1  -2   1    1.05    0.05
   1  -2  -1    0.97    0.04
   1  -2  -1    1.02    0.03
  -1  -2   1    0.92    0.05
  -1  -2   1    1.01    0.06
   1   2  -1    0.99    0.04
   1   2  -1    1.02    0.06
   1   2  -1    1.05    0.03
  -1   2   1    1.15    0.08
   1   2  -1    1.01    0.04
   1   2  -1    0.82    0.03
  -1   2   1    1.03    0.03
   1   2  -1    0.93    0.09
   1   2  -1    1.05    0.03
   0  -2  -1    0.02    0.02
   0  -2   1    0.03    0.01
   0  -2  -1    0.05    0.01
   0  -2  -1    0.01    0.01
   0  -2  -1    0.03    0.02
   0  -2   1   -0.01    0.03
   0  -2  -1   -0.06    0.02
   0   2  -1    0.00    0.01
   0   2   1    0.01    0.02
   0   2   1    0.03    0.02
   0   2   1    0.04    0.01
   0   2   1    0.03    0.04
   0   2  -1    0.03    0.04
   0   2   1    0.05    0.02
   0   2   1    0.01    0.01
   0   2  -1    0.00    0.01
  -1  -2  -1    0.12    0.01
  -1  -2  -1    0.12    0.02
   1  -2   1    0.11    0.01
   1  -2   1    0.11    0.04
  -1  -2  -1    0.10    0.01
  -1  -2  -1    0.13    0.03
  -1  -2  -1    0.10    0.02
  -1  -2  -1    0.13    0.02
  -1  -2  -1    0.10    0.01
  -1  -2  -1    0.07    0.02
   1   2   1    0.11    0.01
   1   2   1    0.13    0.02
  -1   2  -1    0.13    0.01
   1   2   1    0.09    0.02
   1   2   1    0.12    0.02
   1   2   1    0.07    0.03
   1   2   1    0.14    0.02
   1   2   1    0.13    0.01
   1   2   1    0.12    0.05
  -1   2  -1    0.15    0.04
  -2  -2  -1    0.38    0.03
  -2  -2  -1    0.37    0.05
   2  -2   1    0.41    0.03
   2  -2   1    0.41    0.02
  -2  -2  -1    0.33    0.03
  -2  -2  -1    0.35    0.03
  -2  -2  -1    0.29    0.03
  -2  -2  -1    0.33    0.03
   2   2   1    0.38    0.03
  -2   2  -1    0.31    0.03
  -2   2  -1    0.47    0.03
   2   2   1    0.37    0.03
   2   2   1    0.33    0.05
   2   2   1    0.38    0.03
   2   2   1    0.36    0.03
   2   2   1    0.41    0.04
   2   2   1    0.37    0.03
   2   2   1    0.28    0.03
   2   2   1    0.35    0.03
  -3  -2  -1    7.42    0.18
  -3  -2  -1    7.41    0.19
  -3  -2  -1    7.24    0.24
   3  -2   1    7.20    0.19
  -3  -2  -1    7.26    0.18
   3  -2   1    7.60    0.21
  -3  -2  -1    7.52    0.20
   3   2   1    7.61    0.19
  -3   2  -1    7.46    0.21
   3   2   1    7.66    0.20
   3   2   1    7.62    0.20
  -3   2  -1    7.45    0.21
   3   2   1    7.60    0.20
  -3   2  -1    7.56    0.19
  -4  -2  -1    1.80    0.12
  -4  -2  -1    1.84    0.07
   4  -2   1    1.88    0.07
  -4  -2  -1    1.81    0.07
  -4  -2  -1    1.99    0.08
  -4  -2  -1    1.77    0.07
  -4  -2  -1    1.78    0.08
   4  -2   1    1.74    0.06
  -4   2  -1    1.70    0.09
   4   2   1    1.66    0.07
  -4   2  -1    1.76    0.07
   4   2   1    1.71    0.09
   4   2   1    1.89    0.08
   4   2   1    1.96    0.08
  -4   2  -1    2.22    0.07
  -5  -2  -1    1.90    0.08
   5  -2   1    1.89    0.08
  -5  -2  -1    2.03    0.07
  -5  -2  -1    2.21    0.09
  -5  -2  -1    2.09    0.09
   5  -2   1    1.86    0.07
  -5  -2  -1    1.83    0.13
  -5  -2  -1    2.07    0.08
  -5   2  -1    2.03    0.10
  -5   2  -1    1.75    0.07
   5   2   1    2.02    0.09
   5   2   1    1.93    0.07
  -5   2  -1    2.02    0.08
  -6  -2  -1    1.47    0.08
   6  -2   1    1.45    0.07
  -6  -2  -1    1.36    0.07
  -6  -2  -1    1.29    0.07
  -6  -2  -1    1.62    0.09
  -6  -2  -1    1.38    0.07
   6  -2   1    1.37    0.06
  -6  -2  -1    1.26    0.13
  -6   2  -1    1.36    0.09
   6   2   1    1.55    0.07
  -6   2  -1    1.41    0.07
  -6   2  -1    1.36    0.06
  -7  -2  -1   13.83    0.35
  -7  -2  -1   13.71    0.45
  -7  -2  -1   13.93    0.36
  -7  -2  -1   13.69    0.32
  -7  -2  -1   13.74    0.34
   7  -2   1   13.35    0.35
  -7   2  -1   13.68    0.38
  -7   2  -1   14.24    0.38
   7   2   1   13.41    0.35
  -7   2  -1   13.15    0.35
  -8  -2  -1    3.17    0.21
  -8  -2  -1    3.53    0.13
  -8  -2  -1    3.41    0.12
  -8  -2  -1    3.41    0.13
  -8  -2  -1    3.29    0.12
   8  -2   1    3.26    0.12
   8   2   1    3.37    0.12
  -8   2  -1    3.12    0.11
  -8   2  -1    3.37    0.13
  -8   2  -1    3.37    0.15
   9  -2   1    6.09    0.19
  -9  -2  -1    6.14    0.20
  -9  -2  -1    6.29    0.19
  -9  -2  -1    5.48    0.30
  -9  -2  -1    6.22    0.20
  -9  -2  -1    6.06    0.18
  -9   2  -1    6.38    0.21
  -9   2  -1    6.67    0.23
  -9   2  -1    6.04    0.19
   9   2   1    5.92    0.19
 -10  -2  -1    0.13    0.05
  10  -2   1    0.16    0.04
 -10  -2  -1    0.17    0.05
 -10  -2  -1    0.05    0.05
 -10  -2  -1    0.15    0.04
 -10  -2  -1    0.26    0.12
 -10  -2  -1    0.16    0.05
 -10   2  -1    0.11    0.04
 -10   2  -1    0.15    0.06
 -10   2  -1    0.18    0.05
  10   2   1    0.14    0.05
 -11  -2  -1   -0.04    0.06
 -11  -2  -1   -0.02    0.05
 -11  -2  -1   -0.03    0.05
 -11  -2  -1    0.02    0.04
 -11  -2  -1    0.18    0.12
  11  -2   1    0.01    0.04
 -11  -2  -1    0.01    0.05
 -11   2  -1   -0.08    0.06
 -11   2  -1   -0.06    0.04
 -11   2  -1    0.00    0.05
  11   2   1   -0.04    0.04
  12  -2   1    0.11    0.05
 -12  -2  -1    0.20    0.06
 -12  -2  -1    0.20    0.06
 -12  -2  -1    0.27    0.07
 -12  -2  -1    0.15    0.14
 -12  -2  -1    0.12    0.05
 -12   2  -1    0.11    0.05
  12   2   1    0.20    0.06
 -12   2  -1    0.22    0.08
 -13  -2  -1    5.79    0.22
 -13  -2  -1    5.60    0.20
 -13  -2  -1    6.08    0.37
 -13  -2  -1    5.51    0.22
 -13  -2  -1    5.71    0.20
  13  -2   1    5.74    0.21
 -13   2  -1    5.66    0.21
 -13   2  -1    5.75    0.24
  13   2   1    5.67    0.20
 -14  -2  -1    6.34    0.42
 -14  -2  -1    6.56    0.25
 -14  -2  -1    6.48    0.23
  14  -2   1    6.58    0.23
  14   2   1    6.45    0.23
  14   2   1    6.67    0.31
 -14   2  -1    6.57    0.26
 -14   2  -1    6.24    0.23
 -14   2  -1    6.61    0.23
 -14   2  -1    6.81    0.28
 -15  -2  -1    0.10    0.07
 -15  -2  -1    0.30    0.18
  15  -2   1    0.02    0.07
 -15  -2  -1    0.25    0.09
 -15  -2  -1    0.31    0.08
  15   2   1    0.20    0.08
 -15   2  -1    0.07    0.09
 -15   2  -1    0.14    0.08
  15   2   1    0.04    0.12
 -15   2  -1    0.07    0.07
 -16  -2  -1    0.61    0.11
 -16  -2  -1    0.50    0.20
  16  -2   1    0.39    0.09
 -16  -2  -1    0.59    0.10
 -16   2  -1    0.39    0.09
  16   2   1    0.39    0.09
  16   2   1    0.55    0.15
 -16   2  -1    0.51    0.10
 -16   2  -1    0.48    0.12
 -17  -2  -1   -0.03    0.18
  17  -2   1   -0.01    0.08
 -17  -2  -1    0.00    0.09
 -17  -2  -1   -0.07    0.10
  17   2   1    0.14    0.14
  17   2   1   -0.06    0.08
 -17   2  -1   -0.04    0.10
 -17   2  -1   -0.02    0.08
 -17   2  -1   -0.02    0.19
 -18  -2  -1    2.82    0.21
  18  -2   1    3.00    0.18
 -18  -2  -1    2.96    0.18
 -18  -2  -1    3.29    0.39
  18   2   1    2.94    0.19
 -18   2  -1    2.77    0.22
 -18   2  -1    2.26    0.35
 -18   2  -1    2.80    0.18
  18   2   1    3.37    0.28
 -19  -2  -1    1.14    0.16
 -19  -2  -1    1.19    0.14
 -19  -2  -1    0.60    0.26
 -19   2  -1    1.14    0.14
 -19   2  -1    1.05    0.16
  19   2   1    1.16    0.21
 -19   2  -1    0.87    0.28
 -20  -2  -1    0.12    0.12
 -20  -2  -1    0.07    0.23
 -20  -2  -1    0.01    0.10
 -20   2  -1    0.06    0.11
  20   2   1    0.12    0.17
 -20   2  -1    0.10    0.24
 -20   2  -1    0.09    0.13
 -21  -2  -1    0.71    0.14
 -21  -2  -1    0.31    0.28
 -21   2  -1    0.73    0.16
 -21   2  -1    0.39    0.26
 -21   2  -1    0.45    0.13
 -22  -3   1   -0.24    0.24
 -22   3   1    0.11    0.12
 -22   3   1   -0.06    0.13
 -22   3   1    0.05    0.24
 -21  -3   1    0.04    0.22
 -21   3   1   -0.12    0.21
 -21   3   1    0.01    0.10
 -21   3   1   -0.01    0.13
  20  -3  -1   -0.08    0.10
 -20  -3   1    0.04    0.21
 -20   3   1   -0.01    0.10
  20   3  -1    0.02    0.16
  20   3  -1   -0.18    0.10
 -20   3   1   -0.02    0.22
 -20   3   1    0.16    0.12
 -19  -3   1    0.04    0.09
 -19  -3   1   -0.06    0.20
  19  -3  -1   -0.09    0.09
 -19   3   1   -0.12    0.09
  19   3  -1   -0.09    0.14
 -19   3   1   -0.12    0.19
  19   3  -1    0.00    0.09
 -19   3   1    0.02    0.11
 -18  -3   1    1.54    0.13
  18  -3  -1    1.16    0.13
 -18  -3   1    1.34    0.28
 -18  -3   1    1.68    0.16
  18   3  -1    1.57    0.14
  18   3  -1    1.65    0.22
 -18   3   1    1.64    0.15
 -18   3   1    1.70    0.17
 -17  -3   1    0.03    0.09
 -17  -3   1    0.25    0.18
 -17  -3   1   -0.08    0.08
  17  -3  -1   -0.05    0.08
 -17   3   1   -0.02    0.08
  17   3  -1   -0.15    0.12
  17   3  -1   -0.02    0.08
 -16  -3   1   -0.14    0.16
 -16  -3   1   -0.12    0.08
 -16  -3   1   -0.04    0.07
  16  -3  -1   -0.06    0.07
  16   3  -1   -0.08    0.12
  16   3  -1   -0.09    0.07
 -15  -3   1    0.04    0.08
 -15  -3   1    0.03    0.06
 -15  -3   1   -0.14    0.14
  15  -3  -1   -0.04    0.06
  15   3  -1   -0.12    0.10
  15   3  -1    0.08    0.07
 -14  -3   1    3.51    0.16
 -14  -3   1    3.51    0.15
 -14  -3   1    3.55    0.17
 -14  -3   1    3.44    0.33
  14  -3  -1    3.43    0.16
 -14   3   1    3.54    0.19
  14   3  -1    3.38    0.23
 -14   3   1    3.29    0.16
  14   3  -1    3.22    0.16
 -13  -3   1    0.20    0.06
 -13  -3   1    0.22    0.14
 -13  -3   1    0.36    0.06
  13  -3  -1    0.28    0.06
 -13  -3   1    0.29    0.07
 -13   3   1    0.26    0.06
  13   3  -1    0.29    0.06
 -13   3   1    0.33    0.08
  13   3  -1    0.32    0.11
 -12  -3   1    0.11    0.05
 -12  -3   1    0.07    0.06
 -12  -3   1    0.10    0.05
  12  -3  -1    0.11    0.05
 -12  -3   1    0.01    0.11
  12   3  -1    0.03    0.05
  12   3  -1    0.00    0.09
 -12   3   1    0.08    0.05
 -12   3   1   -0.05    0.06
 -11  -3   1    0.25    0.12
 -11  -3   1    0.33    0.06
 -11  -3   1    0.42    0.06
  11  -3  -1    0.41    0.05
 -11  -3   1    0.52    0.06
 -11   3   1    0.48    0.07
  11   3  -1    0.25    0.09
  11   3  -1    0.33    0.05
 -11   3   1    0.34    0.05
 -11   3   1    0.49    0.08
 -10  -3   1    5.13    0.28
  10  -3  -1    4.73    0.16
 -10  -3   1    4.61    0.16
 -10  -3   1    4.55    0.16
 -10  -3   1    4.67    0.15
  10   3  -1    5.14    0.22
 -10   3   1    4.99    0.19
 -10   3   1    4.82    0.18
 -10   3   1    4.73    0.16
  10   3  -1    4.91    0.16
  -9  -3   1    6.71    0.18
  -9  -3   1    6.52    0.19
   9  -3  -1    5.91    0.22
  -9  -3   1    6.31    0.19
   9  -3  -1    6.26    0.19
  -9  -3   1    7.04    0.31
  -9   3   1    6.57    0.19
   9   3  -1    6.74    0.25
  -9   3   1    6.51    0.22
  -9   3   1    6.69    0.22
   9   3  -1    6.74    0.20
  -8  -3   1    3.41    0.12
   8  -3  -1    3.25    0.14
  -8  -3   1    3.38    0.20
  -8  -3   1    3.48    0.12
   8  -3  -1    3.26    0.12
  -8  -3   1    3.40    0.11
   8   3  -1    3.59    0.16
   8   3  -1    3.66    0.11
  -8   3   1    3.62    0.14
  -8   3   1    3.48    0.14
  -8   3   1    3.31    0.11
   8   3  -1    3.19    0.16
   8   3  -1    3.39    0.12
  -7  -3   1    1.64    0.15
   7  -3  -1    1.41    0.08
  -7  -3   1    1.50    0.07
   7  -3  -1    1.47    0.07
  -7  -3   1    1.56    0.07
  -7  -3   1    1.58    0.07
   7   3  -1    1.54    0.11
   7   3  -1    1.56    0.11
  -7   3   1    1.48    0.07
   7   3  -1    1.48    0.07
   7   3  -1    1.57    0.07
  -7   3   1    1.64    0.08
  -7   3   1    1.61    0.09
   6  -3  -1   10.92    0.31
  -6  -3   1   10.67    0.26
  -6  -3   1   10.55    0.25
  -6  -3   1   10.72    0.28
   6  -3  -1   10.57    0.27
  -6  -3   1   10.51    0.35
   6   3  -1   10.75    0.31
  -6   3   1   11.13    0.31
   6   3  -1   10.80    0.31
   6   3  -1   10.76    0.28
   6   3  -1   10.60    0.27
  -6   3   1   10.54    0.27
  -5  -3   1   11.48    0.27
  -5  -3   1   11.77    0.26
   5  -3  -1   11.03    0.29
  -5  -3   1   11.59    0.35
   5  -3  -1   11.47    0.33
  -5  -3   1   11.57    0.29
  -5   3   1   11.81    0.33
   5   3  -1   11.89    0.33
   5   3  -1   11.40    0.31
  -5   3   1   11.36    0.29
   5   3  -1   11.60    0.29
   5   3  -1   11.67    0.29
   4  -3  -1    1.78    0.08
  -4  -3   1    1.76    0.06
  -4  -3   1    1.82    0.07
  -4  -3   1    1.78    0.07
  -4  -3   1    1.82    0.06
  -4  -3   1    1.72    0.11
   4  -3  -1    1.64    0.06
   4   3  -1    1.92    0.09
  -4   3   1    1.78    0.06
   4   3  -1    1.80    0.10
   4   3  -1    1.73    0.06
  -3  -3   1    2.85    0.08
  -3  -3   1    2.88    0.12
   3  -3  -1    2.66    0.08
  -3  -3   1    2.86    0.08
   3  -3  -1    2.60    0.18
  -3  -3   1    2.79    0.11
  -3  -3   1    2.88    0.07
  -3  -3   1    3.03    0.12
  -3  -3   1    2.69    0.08
   3  -3  -1    2.87    0.10
   3   3  -1    2.98    0.11
  -3   3   1    2.94    0.08
   3   3  -1    2.91    0.08
   3   3  -1    2.95    0.08
   3   3  -1    2.79    0.07
   3   3  -1    2.84    0.12
   3   3  -1    3.05    0.09
   3   3  -1    2.92    0.07
  -2  -3   1    1.85    0.06
  -2  -3   1    1.75    0.05
   2  -3  -1    1.94    0.14
  -2  -3   1    1.83    0.09
  -2  -3   1    1.69    0.09
   2  -3  -1    1.70    0.06
  -2  -3   1    1.80    0.05
  -2  -3   1    1.75    0.08
  -2  -3   1    1.75    0.06
   2  -3  -1    1.85    0.05
   2   3  -1    1.72    0.06
   2   3  -1    1.70    0.06
  -2   3   1    1.70    0.05
   2   3  -1    1.77    0.09
   2   3  -1    1.75    0.05
   2   3  -1    1.84    0.09
  -2   3   1    1.54    0.12
   2   3  -1    1.74    0.05
   2   3  -1    1.22    0.13
   2   3  -1    1.82    0.06
   2   3  -1    1.80    0.08
  -1  -3   1    1.18    0.04
   1  -3  -1    0.90    0.10
   1  -3  -1    1.06    0.04
   1  -3  -1    1.23    0.04
  -1  -3   1    1.17    0.05
   1  -3  -1    1.11    0.04
  -1  -3   1    1.30    0.12
  -1  -3   1    1.11    0.06
   1  -3  -1    1.13    0.06
   1   3  -1    1.14    0.04
   1   3  -1    1.15    0.04
  -1   3   1    0.88    0.10
   1   3  -1    1.06    0.06
  -1   3   1    1.08    0.04
   1   3  -1    1.16    0.05
   1   3  -1    1.34    0.13
   1   3  -1    1.12    0.05
   1   3  -1    1.26    0.07
  -1   3   1    1.08    0.04
   1   3  -1    1.05    0.07
   0  -3  -1    0.54    0.05
   0  -3  -1    0.64    0.03
   0  -3  -1    0.57    0.04
   0  -3   1    0.44    0.08
   0  -3  -1    0.64    0.04
   0  -3  -1    0.55    0.03
   0  -3  -1    0.60    0.03
   0  -3  -1    0.55    0.09
   0  -3   1    0.59    0.03
   0   3   1    0.60    0.03
   0   3   1    0.46    0.08
   0   3   1    0.57    0.03
   0   3  -1    0.59    0.03
   0   3   1    0.67    0.05
   0   3  -1    0.62    0.09
   0   3   1    0.58    0.03
   0   3   1    0.60    0.04
   0   3  -1    0.61    0.03
   1  -3   1    5.34    0.14
  -1  -3  -1    5.15    0.24
  -1  -3  -1    5.55    0.14
  -1  -3  -1    5.49    0.18
   1  -3   1    5.10    0.22
  -1  -3  -1    5.43    0.13
  -1  -3  -1    5.57    0.15
  -1  -3  -1    5.50    0.14
  -1  -3  -1    5.49    0.15
  -1  -3  -1    5.70    0.15
  -1  -3  -1    5.49    0.14
   1  -3   1    5.43    0.14
   1   3   1    5.58    0.15
  -1   3  -1    5.40    0.22
   1   3   1    5.51    0.14
   1   3   1    5.51    0.14
   1   3   1    5.27    0.24
   1   3   1    5.62    0.13
  -1   3  -1    5.23    0.13
  -1   3  -1    5.38    0.14
   1   3   1    5.56    0.14
   1   3   1    5.32    0.15
   1   3   1    5.45    0.14
  -2  -3  -1    1.73    0.06
   2  -3   1    1.62    0.06
  -2  -3  -1    1.91    0.11
   2  -3   1    1.71    0.06
  -2  -3  -1    1.82    0.08
  -2  -3  -1    1.76    0.06
  -2  -3  -1    1.85    0.06
  -2  -3  -1    1.75    0.07
   2  -3   1    1.61    0.13
  -2  -3  -1    1.77    0.05
  -2  -3  -1    1.80    0.07
   2   3   1    1.91    0.07
  -2   3  -1    1.70    0.06
  -2   3  -1    1.89    0.14
   2   3   1    1.89    0.08
   2   3   1    1.74    0.08
   2   3   1    1.85    0.06
   2   3   1    1.80    0.06
   2   3   1    1.81    0.06
   2   3   1    1.79    0.08
  -3  -3  -1    0.47    0.04
   3  -3   1    0.39    0.03
   3  -3   1    0.42    0.09
  -3  -3  -1    0.44    0.04
  -3  -3  -1    0.36    0.03
  -3  -3  -1    0.40    0.07
   3  -3   1    0.49    0.04
  -3  -3  -1    0.45    0.04
  -3  -3  -1    0.38    0.04
  -3  -3  -1    0.45    0.03
   3   3   1    0.43    0.04
  -3   3  -1    0.52    0.03
   3   3   1    0.39    0.05
   3   3   1    0.41    0.05
   3   3   1    0.36    0.04
  -4  -3  -1    0.66    0.05
  -4  -3  -1    0.71    0.04
  -4  -3  -1    0.70    0.09
   4  -3   1    0.76    0.04
   4  -3   1    0.75    0.05
  -4  -3  -1    0.69    0.05
  -4  -3  -1    0.82    0.06
   4   3   1    0.75    0.05
   4   3   1    0.80    0.07
  -4   3  -1    0.67    0.04
  -4   3  -1    0.73    0.06
   4   3   1    0.74    0.07
  -5  -3  -1   20.73    0.52
  -5  -3  -1   20.98    0.47
  -5  -3  -1   21.23    0.48
   5  -3   1   20.88    0.56
  -5  -3  -1   21.39    0.58
   5  -3   1   19.97    0.51
  -5  -3  -1   21.65    0.51
  -5   3  -1   20.55    0.51
   5   3   1   21.33    0.52
   5   3   1   21.95    0.51
   5   3   1   20.88    0.52
  -5   3  -1   20.74    0.54
  -5   3  -1   21.54    0.56
   6  -3   1    4.00    0.14
  -6  -3  -1    4.23    0.13
  -6  -3  -1    3.91    0.12
  -6  -3  -1    4.27    0.21
  -6  -3  -1    4.08    0.12
   6  -3   1    3.71    0.12
   6   3   1    4.22    0.14
   6   3   1    4.04    0.12
  -6   3  -1    4.08    0.14
   6   3   1    3.79    0.16
  -6   3  -1    3.85    0.15
  -6   3  -1    3.77    0.12
  -7  -3  -1    0.21    0.04
  -7  -3  -1    0.35    0.10
  -7  -3  -1    0.23    0.04
   7  -3   1    0.21    0.04
  -7  -3  -1    0.19    0.03
   7  -3   1    0.20    0.03
  -7   3  -1    0.22    0.03
  -7   3  -1    0.24    0.05
   7   3   1    0.25    0.04
   7   3   1    0.25    0.05
  -7   3  -1    0.25    0.04
   7   3   1    0.27    0.06
  -8  -3  -1   16.61    0.38
  -8  -3  -1   16.20    0.53
   8  -3   1   15.57    0.41
  -8  -3  -1   15.85    0.41
   8  -3   1   15.99    0.46
  -8  -3  -1   16.51    0.40
   8   3   1   16.36    0.45
   8   3   1   15.98    0.41
  -8   3  -1   16.55    0.45
  -8   3  -1   16.05    0.45
  -8   3  -1   15.78    0.41
  -9  -3  -1    1.20    0.08
  -9  -3  -1    1.27    0.17
  -9  -3  -1    1.07    0.08
  -9  -3  -1    1.16    0.09
   9  -3   1    1.00    0.08
  -9  -3  -1    1.19    0.09
  -9   3  -1    0.97    0.07
   9   3   1    1.16    0.08
  -9   3  -1    1.08    0.10
   9   3   1    0.87    0.11
  -9   3  -1    1.16    0.09
 -10  -3  -1    0.67    0.06
 -10  -3  -1    0.73    0.15
 -10  -3  -1    0.86    0.07
  10  -3   1    0.69    0.06
 -10  -3  -1    0.75    0.08
  10   3   1    0.77    0.11
 -10   3  -1    0.60    0.06
  10   3   1    0.71    0.06
 -10   3  -1    0.71    0.07
 -10   3  -1    0.90    0.10
  11  -3   1    0.05    0.05
 -11  -3  -1    0.08    0.11
 -11  -3  -1    0.04    0.05
 -11  -3  -1    0.05    0.05
 -11  -3  -1    0.08    0.06
 -11   3  -1    0.12    0.07
 -11   3  -1    0.05    0.05
  11   3   1    0.04    0.05
 -11   3  -1    0.01    0.04
  11   3   1    0.02    0.08
 -12  -3  -1    7.78    0.25
  12  -3   1    7.35    0.24
 -12  -3  -1    7.71    0.23
 -12  -3  -1    7.86    0.41
 -12  -3  -1    7.70    0.25
  12   3   1    7.94    0.24
 -12   3  -1    8.09    0.29
 -12   3  -1    7.54    0.24
  12   3   1    8.02    0.32
 -13  -3  -1    0.14    0.08
 -13  -3  -1    0.29    0.07
  13  -3   1    0.11    0.06
 -13  -3  -1    0.16    0.06
 -13  -3  -1    0.19    0.15
  13   3   1    0.21    0.06
  13   3   1    0.11    0.10
 -13   3  -1    0.19    0.08
 -13   3  -1    0.07    0.06
 -14  -3  -1    5.28    0.20
 -14  -3  -1    4.52    0.37
  14  -3   1    5.10    0.20
 -14  -3  -1    5.13    0.20
 -14  -3  -1    5.18    0.22
  14   3   1    5.16    0.21
 -14   3  -1    5.27    0.20
 -14   3  -1    5.56    0.25
  14   3   1    5.17    0.28
 -15  -3  -1    0.53    0.20
 -15  -3  -1    0.21    0.08
 -15  -3  -1    0.36    0.10
  15  -3   1    0.18    0.08
 -15  -3  -1    0.21    0.08
 -15   3  -1    0.12    0.08
  15   3   1    0.14    0.13
  15   3   1    0.32    0.08
 -15   3  -1    0.34    0.11
 -15   3  -1    0.32    0.09
 -16  -3  -1    0.58    0.11
 -16  -3  -1    0.31    0.20
 -16  -3  -1    0.58    0.10
  16  -3   1    0.34    0.09
  16   3   1    0.69    0.16
 -16   3  -1    0.49    0.09
  16   3   1    0.50    0.09
 -16   3  -1    0.51    0.10
 -16   3  -1    0.48    0.12
 -17  -3  -1    0.06    0.08
 -17  -3  -1    0.02    0.19
  17  -3   1    0.02    0.08
 -17  -3  -1    0.05    0.10
 -17   3  -1    0.06    0.09
 -17   3  -1    0.02    0.10
  17   3   1    0.07    0.13
  17   3   1   -0.08    0.08
 -18  -3  -1    2.08    0.15
  18  -3   1    1.76    0.16
 -18  -3  -1    1.62    0.32
 -18  -3  -1    1.60    0.16
 -18   3  -1    1.58    0.17
 -18   3  -1    1.58    0.15
  18   3   1    1.66    0.23
 -18   3  -1    1.59    0.31
  18   3   1    1.48    0.14
 -19  -3  -1   -0.03    0.20
 -19  -3  -1    0.03    0.10
 -19  -3  -1   -0.08    0.10
 -19   3  -1   -0.06    0.09
  19   3   1    0.02    0.15
 -19   3  -1   -0.05    0.11
 -19   3  -1    0.11    0.22
 -20  -3  -1    3.88    0.21
 -20  -3  -1    4.02    0.46
 -20   3  -1    3.61    0.25
 -20   3  -1    4.32    0.50
 -20   3  -1    4.19    0.23
  20   3   1    4.27    0.33
 -21  -3  -1    0.40    0.27
 -21   3  -1    0.62    0.14
 -21   3  -1    0.65    0.29
 -21   3  -1    0.61    0.16
 -21  -4   1    0.06    0.23
 -21   4   1    0.12    0.13
 -21   4   1   -0.04    0.23
 -21   4   1   -0.03    0.10
 -20  -4   1    4.85    0.49
  20   4  -1    4.95    0.25
 -20   4   1    5.10    0.25
 -20   4   1    4.14    0.47
  20   4  -1    4.44    0.34
 -20   4   1    4.89    0.28
 -19  -4   1    0.22    0.22
  19  -4  -1    0.08    0.09
 -19  -4   1    0.01    0.09
 -19   4   1    0.06    0.10
  19   4  -1    0.11    0.15
  19   4  -1    0.01    0.10
 -19   4   1    0.01    0.11
 -18  -4   1    0.20    0.21
  18  -4  -1   -0.14    0.09
 -18  -4   1    0.02    0.08
  18   4  -1    0.04    0.09
 -18   4   1   -0.09    0.08
  18   4  -1   -0.14    0.13
 -17  -4   1    0.80    0.24
  17  -4  -1    0.80    0.11
 -17  -4   1    0.88    0.12
 -17  -4   1    0.84    0.11
  17   4  -1    0.85    0.11
  17   4  -1    0.53    0.16
 -16  -4   1    1.06    0.24
 -16  -4   1    0.65    0.09
  16  -4  -1    0.61    0.09
 -16  -4   1    0.78    0.11
  16   4  -1    0.57    0.10
  16   4  -1    0.56    0.15
 -15  -4   1    1.18    0.11
 -15  -4   1    1.19    0.12
  15  -4  -1    1.01    0.10
 -15  -4   1    0.98    0.23
  15   4  -1    1.35    0.18
  15   4  -1    1.07    0.10
 -15   4   1    1.12    0.13
 -14  -4   1    7.63    0.42
 -14  -4   1    7.72    0.24
 -14  -4   1    7.76    0.26
  14  -4  -1    7.48    0.26
 -14   4   1    7.80    0.30
  14   4  -1    7.96    0.26
  14   4  -1    7.48    0.34
 -14   4   1    7.78    0.25
 -13  -4   1    0.28    0.06
 -13  -4   1    0.30    0.16
 -13  -4   1    0.39    0.08
  13  -4  -1    0.25    0.07
 -13  -4   1    0.24    0.06
 -13   4   1    0.20    0.08
  13   4  -1    0.36    0.11
 -13   4   1    0.23    0.06
  13   4  -1    0.43    0.07
 -12  -4   1    0.04    0.06
 -12  -4   1    0.11    0.05
  12  -4  -1    0.02    0.05
 -12  -4   1    0.03    0.12
 -12  -4   1    0.00    0.05
 -12   4   1   -0.03    0.05
  12   4  -1    0.11    0.05
 -12   4   1    0.07    0.07
  12   4  -1    0.21    0.09
 -11  -4   1    1.99    0.11
  11  -4  -1    1.89    0.11
 -11  -4   1    1.90    0.10
 -11  -4   1    1.77    0.20
 -11  -4   1    2.12    0.11
 -11   4   1    1.90    0.10
  11   4  -1    1.99    0.16
 -11   4   1    1.96    0.14
  11   4  -1    2.15    0.11
 -10  -4   1    6.00    0.19
 -10  -4   1    6.39    0.32
 -10  -4   1    5.94    0.18
 -10  -4   1    6.19    0.19
  10  -4  -1    6.15    0.19
  10  -4  -1    6.22    0.22
 -10   4   1    6.21    0.23
  10   4  -1    6.32    0.25
 -10   4   1    6.08    0.19
 -10   4   1    6.01    0.22
  10   4  -1    6.14    0.19
   9  -4  -1   -0.03    0.03
  -9  -4   1   -0.02    0.08
  -9  -4   1    0.01    0.04
  -9  -4   1    0.02    0.04
   9  -4  -1   -0.04    0.04
  -9  -4   1    0.07    0.04
  -9   4   1    0.02    0.04
   9   4  -1    0.00    0.04
   9   4  -1   -0.03    0.05
   9   4  -1   -0.03    0.06
  -9   4   1    0.03    0.05
  -9   4   1   -0.06    0.03
  -8  -4   1    0.04    0.08
  -8  -4   1    0.01    0.03
  -8  -4   1    0.02    0.03
   8  -4  -1   -0.03    0.03
   8  -4  -1   -0.05    0.04
  -8  -4   1    0.01    0.03
  -8   4   1   -0.01    0.03
   8   4  -1    0.03    0.06
  -8   4   1    0.04    0.05
   8   4  -1    0.08    0.06
  -8   4   1    0.00    0.04
   8   4  -1    0.09    0.03
   7  -4  -1   10.42    0.28
  -7  -4   1   10.69    0.37
  -7  -4   1   10.56    0.25
   7  -4  -1   10.64    0.32
  -7  -4   1   10.40    0.28
  -7  -4   1   10.67    0.26
   7   4  -1   10.85    0.28
  -7   4   1   10.18    0.27
   7   4  -1   10.76    0.32
  -7   4   1   10.80    0.31
   7   4  -1   10.97    0.33
   7   4  -1   10.48    0.28
   6  -4  -1    0.63    0.06
  -6  -4   1    0.61    0.05
   6  -4  -1    0.55    0.05
  -6  -4   1    0.56    0.05
  -6  -4   1    0.49    0.09
  -6  -4   1    0.55    0.04
   6   4  -1    0.64    0.05
  -6   4   1    0.54    0.05
   6   4  -1    0.57    0.07
   6   4  -1    0.65    0.05
   6   4  -1    0.60    0.08
  -5  -4   1    0.01    0.02
   5  -4  -1    0.01    0.02
  -5  -4   1    0.01    0.02
  -5  -4   1   -0.01    0.05
  -5  -4   1    0.04    0.02
   5  -4  -1    0.03    0.03
   5  -4  -1    0.07    0.08
   5   4  -1    0.03    0.02
   5   4  -1    0.12    0.05
   5   4  -1    0.04    0.04
  -5   4   1    0.04    0.02
  -4  -4   1    0.13    0.02
  -4  -4   1    0.12    0.02
   4  -4  -1    0.19    0.08
  -4  -4   1    0.07    0.05
  -4  -4   1    0.13    0.02
   4  -4  -1    0.09    0.03
  -4  -4   1    0.16    0.02
   4  -4  -1    0.14    0.02
  -4   4   1    0.19    0.02
   4   4  -1    0.14    0.02
   4   4  -1    0.14    0.05
   4   4  -1    0.13    0.02
   4   4  -1    0.15    0.04
  -3  -4   1   19.88    0.44
   3  -4  -1   20.59    0.45
  -3  -4   1   20.10    0.51
  -3  -4   1   20.80    0.47
  -3  -4   1   20.10    0.43
   3  -4  -1   18.97    0.48
  -3  -4   1   20.22    0.49
  -3  -4   1   19.22    0.49
   3  -4  -1   19.03    0.61
  -3  -4   1   19.86    0.45
  -3   4   1   20.65    0.61
   3   4  -1   19.90    0.49
   3   4  -1   20.73    0.45
   3   4  -1   20.17    0.43
   3   4  -1   20.07    0.51
   3   4  -1   20.88    0.45
   3   4  -1   20.48    0.44
   3   4  -1   19.92    0.44
   3   4  -1   20.51    0.47
   3   4  -1   20.52    0.49
  -3   4   1   19.69    0.48
  -2  -4   1    2.83    0.09
  -2  -4   1    2.77    0.12
  -2  -4   1    2.81    0.08
  -2  -4   1    2.85    0.08
  -2  -4   1    2.91    0.09
  -2  -4   1    2.56    0.11
   2  -4  -1    2.80    0.08
   2  -4  -1    2.81    0.19
   2  -4  -1    2.64    0.08
   2   4  -1    2.79    0.13
   2   4  -1    2.78    0.09
   2   4  -1    2.88    0.08
  -2   4   1    2.76    0.08
  -2   4   1    2.81    0.18
  -2   4   1    2.79    0.08
   2   4  -1    3.03    0.09
   2   4  -1    2.85    0.20
   2   4  -1    2.86    0.08
   2   4  -1    2.76    0.11
   2   4  -1    2.90    0.09
  -1  -4   1    3.00    0.09
   1  -4  -1    2.92    0.10
  -1  -4   1    2.89    0.19
  -1  -4   1    3.03    0.09
  -1  -4   1    2.91    0.11
   1  -4  -1    3.13    0.19
   1  -4  -1    2.85    0.09
   1  -4  -1    2.91    0.08
   1  -4  -1    2.75    0.09
   1  -4  -1    2.93    0.11
  -1  -4   1    2.95    0.09
  -1  -4   1    2.98    0.09
   1   4  -1    2.85    0.09
   1   4  -1    2.98    0.09
   1   4  -1    3.07    0.09
   1   4  -1    2.85    0.09
   1   4  -1    2.91    0.13
   1   4  -1    3.21    0.19
   1   4  -1    2.94    0.11
  -1   4   1    2.72    0.18
  -1   4   1    2.83    0.09
  -1   4   1    2.99    0.08
   0  -4  -1    5.89    0.27
   0  -4  -1    6.02    0.17
   0  -4  -1    6.25    0.15
   0  -4   1    6.02    0.16
   0  -4  -1    5.87    0.16
   0  -4  -1    6.06    0.17
   0  -4   1    6.20    0.15
   0  -4  -1    6.06    0.15
   0  -4  -1    6.11    0.16
   0  -4   1    5.76    0.26
   0   4   1    6.08    0.16
   0   4   1    6.20    0.17
   0   4   1    6.16    0.15
   0   4   1    6.34    0.27
   0   4  -1    6.26    0.15
   0   4   1    6.02    0.15
   0   4  -1    6.15    0.16
   0   4  -1    6.19    0.26
  -1  -4  -1    1.75    0.17
  -1  -4  -1    1.92    0.06
  -1  -4  -1    1.80    0.08
  -1  -4  -1    1.88    0.11
  -1  -4  -1    1.72    0.06
  -1  -4  -1    1.91    0.08
   1  -4   1    1.93    0.15
   1  -4   1    1.81    0.06
  -1  -4  -1    1.94    0.08
   1  -4   1    1.74    0.06
  -1   4  -1    1.87    0.14
  -1   4  -1    1.75    0.06
   1   4   1    1.82    0.06
  -1   4  -1    1.81    0.06
   1   4   1    1.98    0.06
   1   4   1    1.92    0.06
   1   4   1    1.81    0.08
   1   4   1    1.83    0.08
   1   4   1    1.31    0.14
   1   4   1    1.88    0.06
  -2  -4  -1   43.65    1.02
  -2  -4  -1   43.20    0.91
  -2  -4  -1   43.33    0.93
   2  -4   1   43.79    0.94
  -2  -4  -1   43.22    0.98
  -2  -4  -1   43.71    1.02
  -2  -4  -1   43.35    0.96
   2  -4   1   41.53    1.02
   2  -4   1   43.39    1.10
  -2  -4  -1   43.36    0.93
  -2  -4  -1   43.42    0.95
   2   4   1   43.75    0.97
   2   4   1   43.05    0.98
   2   4   1   43.89    0.95
   2   4   1   43.43    1.14
  -2   4  -1   39.22    1.08
   2   4   1   44.09    0.96
  -2   4  -1   40.27    1.02
   2   4   1   43.67    0.99
   3  -4   1   11.39    0.29
  -3  -4  -1   11.38    0.35
  -3  -4  -1   11.36    0.29
  -3  -4  -1   11.30    0.29
   3  -4   1   11.99    0.27
   3  -4   1   11.91    0.43
  -3  -4  -1   11.54    0.26
  -3  -4  -1   11.57    0.30
  -3  -4  -1   11.66    0.27
  -3  -4  -1   11.56    0.27
   3   4   1   12.08    0.27
   3   4   1   12.08    0.30
   3   4   1   11.50    0.31
   3   4   1   11.72    0.30
   3   4   1   11.47    0.29
  -3   4  -1   11.00    0.29
  -4  -4  -1   41.32    0.90
  -4  -4  -1   40.52    0.98
  -4  -4  -1   41.59    0.96
   4  -4   1   42.18    1.12
  -4  -4  -1   41.23    0.88
  -4  -4  -1   40.65    1.01
   4  -4   1   39.82    0.98
  -4  -4  -1   43.23    0.94
   4  -4   1   41.39    1.07
   4   4   1   43.89    0.93
  -4   4  -1   39.24    0.98
   4   4   1   41.29    0.96
   4   4   1   40.75    0.98
   4   4   1   41.96    0.96
  -5  -4  -1    0.13    0.03
  -5  -4  -1    0.15    0.02
   5  -4   1    0.17    0.03
   5  -4   1    0.08    0.02
  -5  -4  -1    0.16    0.03
  -5  -4  -1    0.15    0.07
  -5  -4  -1    0.14    0.03
  -5   4  -1    0.16    0.03
   5   4   1    0.19    0.05
  -5   4  -1    0.17    0.05
   5   4   1    0.17    0.05
   5   4   1    0.19    0.03
  -6  -4  -1   19.12    0.47
  -6  -4  -1   19.42    0.43
   6  -4   1   17.96    0.46
  -6  -4  -1   19.04    0.56
  -6  -4  -1   18.93    0.44
   6  -4   1   18.39    0.51
  -6   4  -1   18.94    0.46
  -6   4  -1   18.54    0.50
   6   4   1   19.37    0.48
   6   4   1   18.74    0.47
   6   4   1   18.55    0.49
  -7  -4  -1    2.33    0.09
  -7  -4  -1    2.36    0.09
   7  -4   1    2.19    0.09
  -7  -4  -1    2.39    0.10
   7  -4   1    2.26    0.10
  -7  -4  -1    2.29    0.18
  -7   4  -1    2.24    0.10
   7   4   1    2.08    0.13
  -7   4  -1    2.07    0.09
   7   4   1    2.31    0.09
   7   4   1    2.45    0.12
  -7   4  -1    2.24    0.13
  -8  -4  -1   16.91    0.41
  -8  -4  -1   17.02    0.44
   8  -4   1   16.77    0.43
  -8  -4  -1   17.31    0.55
   8  -4   1   16.18    0.48
  -8  -4  -1   16.94    0.40
  -8   4  -1   16.85    0.43
   8   4   1   17.14    0.45
  -8   4  -1   17.53    0.48
   8   4   1   17.57    0.47
   8   4   1   17.34    0.44
  -8   4  -1   16.54    0.47
  -9  -4  -1   -0.05    0.09
  -9  -4  -1   -0.03    0.04
   9  -4   1   -0.05    0.03
  -9  -4  -1   -0.09    0.04
  -9  -4  -1    0.02    0.04
   9  -4   1   -0.10    0.04
   9   4   1   -0.04    0.04
  -9   4  -1   -0.07    0.04
  -9   4  -1   -0.03    0.05
  -9   4  -1   -0.07    0.03
   9   4   1    0.00    0.06
  10  -4   1    0.17    0.05
 -10  -4  -1    0.26    0.12
 -10  -4  -1    0.19    0.06
 -10  -4  -1    0.21    0.05
 -10  -4  -1    0.18    0.05
 -10   4  -1    0.16    0.07
  10   4   1    0.21    0.05
 -10   4  -1    0.11    0.05
  10   4   1    0.12    0.08
 -10   4  -1    0.18    0.05
 -11  -4  -1   -0.07    0.10
 -11  -4  -1    0.05    0.05
  11  -4   1   -0.09    0.04
 -11  -4  -1   -0.04    0.04
 -11  -4  -1   -0.04    0.05
  11   4   1   -0.02    0.05
 -11   4  -1   -0.11    0.04
 -11   4  -1   -0.06    0.04
  11   4   1   -0.13    0.07
 -11   4  -1   -0.07    0.06
 -12  -4  -1    0.22    0.14
 -12  -4  -1    0.10    0.06
 -12  -4  -1    0.05    0.05
 -12  -4  -1    0.08    0.06
  12  -4   1   -0.03    0.05
  12   4   1    0.11    0.05
  12   4   1   -0.18    0.08
 -12   4  -1   -0.04    0.05
 -12   4  -1    0.08    0.08
 -13  -4  -1   12.48    0.36
  13  -4   1   12.06    0.35
 -13  -4  -1   11.66    0.35
 -13  -4  -1   12.71    0.33
 -13  -4  -1   12.15    0.54
 -13   4  -1   11.72    0.35
  13   4   1   12.32    0.35
 -13   4  -1   12.14    0.41
  13   4   1   12.40    0.43
 -14  -4  -1    1.08    0.10
 -14  -4  -1    0.95    0.11
 -14  -4  -1    0.94    0.09
  14  -4   1    0.95    0.09
 -14  -4  -1    1.05    0.22
  14   4   1    1.05    0.16
  14   4   1    0.98    0.10
 -14   4  -1    1.12    0.14
 -14   4  -1    0.91    0.09
 -15  -4  -1    0.05    0.08
  15  -4   1   -0.01    0.07
 -15  -4  -1   -0.04    0.07
 -15  -4  -1   -0.05    0.07
 -15  -4  -1    0.00    0.17
 -15   4  -1   -0.17    0.09
  15   4   1   -0.14    0.07
 -15   4  -1   -0.10    0.07
  15   4   1   -0.11    0.12
 -16  -4  -1    7.74    0.29
 -16  -4  -1    7.58    0.26
  16  -4   1    7.82    0.27
 -16  -4  -1    7.54    0.48
  16   4   1    7.61    0.27
 -16   4  -1    7.69    0.27
  16   4   1    7.88    0.37
 -17  -4  -1    0.28    0.10
 -17  -4  -1    0.24    0.10
 -17  -4  -1    0.21    0.21
  17  -4   1    0.08    0.09
  17   4   1    0.19    0.14
 -17   4  -1    0.06    0.09
 -17   4  -1    0.05    0.11
  17   4   1    0.12    0.09
 -18  -4  -1    1.67    0.32
 -18  -4  -1    1.73    0.15
 -18  -4  -1    1.53    0.16
  18   4   1    1.38    0.13
 -18   4  -1    1.66    0.18
 -18   4  -1    1.94    0.16
  18   4   1    1.71    0.22
 -19  -4  -1   -0.08    0.09
 -19  -4  -1   -0.16    0.19
  19   4   1    0.07    0.16
 -19   4  -1    0.03    0.10
 -19   4  -1    0.07    0.12
 -19   4  -1    0.06    0.22
 -20  -4  -1    0.11    0.23
 -20  -4  -1    0.09    0.10
 -20   4  -1    0.18    0.14
 -20   4  -1    0.09    0.11
  20   4   1    0.36    0.18
 -20   4  -1    0.37    0.25
 -21  -4  -1    1.98    0.38
 -21   4  -1    2.34    0.23
 -21   4  -1    2.02    0.39
 -21   4  -1    1.94    0.18
 -21  -5   1    0.76    0.29
 -21   5   1    0.92    0.14
 -21   5   1    0.70    0.16
 -21   5   1    0.76    0.28
 -20  -5   1   -0.06    0.21
  20   5  -1    0.16    0.11
 -20   5   1    0.29    0.13
 -20   5   1    0.24    0.11
  20   5  -1   -0.13    0.15
 -19  -5   1    0.21    0.21
  19  -5  -1   -0.04    0.10
  19   5  -1    0.01    0.16
 -19   5   1    0.01    0.10
  19   5  -1   -0.09    0.09
 -18  -5   1    0.12    0.19
 -18  -5   1    0.10    0.09
  18  -5  -1   -0.04    0.09
  18   5  -1   -0.01    0.14
  18   5  -1    0.02    0.09
 -17  -5   1    0.18    0.08
 -17  -5   1    0.23    0.19
  17  -5  -1   -0.04    0.08
  17   5  -1    0.02    0.08
  17   5  -1    0.06    0.14
 -16  -5   1    1.65    0.27
 -16  -5   1    1.65    0.13
  16  -5  -1    1.71    0.14
 -16  -5   1    1.56    0.14
  16   5  -1    1.70    0.20
  16   5  -1    1.65    0.14
  15  -5  -1    1.06    0.10
 -15  -5   1    1.13    0.10
 -15  -5   1    1.54    0.25
 -15  -5   1    1.27    0.12
  15   5  -1    0.99    0.17
 -15   5   1    1.11    0.14
  15   5  -1    1.38    0.13
 -14  -5   1    0.02    0.06
  14  -5  -1   -0.10    0.06
 -14  -5   1   -0.11    0.07
 -14  -5   1   -0.10    0.13
  14   5  -1    0.03    0.06
 -14   5   1   -0.01    0.06
  14   5  -1   -0.01    0.10
 -14   5   1   -0.11    0.08
 -13  -5   1    8.36    0.26
  13  -5  -1    8.03    0.26
 -13  -5   1    7.85    0.41
 -13  -5   1    8.13    0.24
 -13  -5   1    7.95    0.26
 -13   5   1    8.14    0.31
  13   5  -1    8.50    0.26
 -13   5   1    8.02    0.25
  13   5  -1    8.21    0.34
 -12  -5   1    0.18    0.12
 -12  -5   1    0.08    0.05
  12  -5  -1    0.01    0.05
 -12  -5   1    0.10    0.06
 -12  -5   1    0.08    0.05
  12   5  -1    0.15    0.10
  12   5  -1    0.11    0.05
 -12   5   1    0.02    0.05
 -12   5   1    0.08    0.07
 -11  -5   1    4.59    0.15
  11  -5  -1    4.51    0.16
 -11  -5   1    4.29    0.16
 -11  -5   1    4.76    0.17
 -11  -5   1    4.26    0.29
  11  -5  -1    4.31    0.19
 -11   5   1    4.57    0.20
 -11   5   1    4.51    0.16
  11   5  -1    4.30    0.16
  11   5  -1    4.43    0.23
  10  -5  -1   -0.07    0.04
 -10  -5   1   -0.04    0.09
 -10  -5   1   -0.02    0.04
 -10  -5   1    0.02    0.04
 -10  -5   1   -0.06    0.04
  10  -5  -1   -0.05    0.05
  10   5  -1    0.02    0.07
 -10   5   1   -0.03    0.05
 -10   5   1   -0.06    0.03
  10   5  -1    0.01    0.04
  10   5  -1   -0.03    0.07
 -10   5   1   -0.01    0.05
   9  -5  -1    0.92    0.07
  -9  -5   1    1.17    0.07
   9  -5  -1    0.96    0.08
  -9  -5   1    1.16    0.16
  -9  -5   1    1.16    0.08
  -9  -5   1    1.07    0.08
  -9   5   1    1.22    0.11
   9   5  -1    1.13    0.12
   9   5  -1    1.07    0.12
   9   5  -1    1.05    0.08
  -9   5   1    1.02    0.07
  -8  -5   1    7.92    0.22
  -8  -5   1    7.71    0.20
   8  -5  -1    7.62    0.25
  -8  -5   1    8.60    0.33
   8  -5  -1    7.56    0.22
  -8  -5   1    7.86    0.21
  -8   5   1    7.42    0.25
   8   5  -1    7.68    0.27
   8   5  -1    7.53    0.27
  -8   5   1    7.47    0.21
   8   5  -1    7.74    0.22
  -7  -5   1    2.36    0.17
   7  -5  -1    2.35    0.27
  -7  -5   1    2.36    0.09
   7  -5  -1    2.29    0.11
  -7  -5   1    2.23    0.08
  -7  -5   1    2.37    0.09
   7  -5  -1    2.11    0.09
   7   5  -1    2.31    0.13
   7   5  -1    2.38    0.15
   7   5  -1    2.47    0.10
  -7   5   1    2.06    0.09
   6  -5  -1    0.07    0.04
  -6  -5   1   -0.04    0.03
  -6  -5   1   -0.03    0.03
  -6  -5   1   -0.07    0.06
   6  -5  -1   -0.19    0.08
  -6  -5   1   -0.03    0.03
   6  -5  -1   -0.05    0.02
   6   5  -1   -0.11    0.04
  -6   5   1   -0.05    0.02
   6   5  -1   -0.06    0.05
   6   5  -1   -0.02    0.03
  -5  -5   1    0.15    0.03
  -5  -5   1    0.24    0.07
  -5  -5   1    0.17    0.03
   5  -5  -1    0.17    0.10
   5  -5  -1    0.20    0.03
   5  -5  -1    0.17    0.04
  -5  -5   1    0.13    0.03
   5   5  -1    0.17    0.03
   5   5  -1    0.12    0.05
   5   5  -1    0.26    0.07
   5   5  -1    0.15    0.04
  -5   5   1    0.17    0.03
  -4  -5   1   10.33    0.24
  -4  -5   1   10.37    0.27
  -4  -5   1   10.60    0.33
  -4  -5   1   10.64    0.26
   4  -5  -1   10.37    0.27
   4  -5  -1   11.03    0.44
  -4  -5   1   10.48    0.24
   4  -5  -1   10.47    0.30
   4   5  -1   10.39    0.32
   4   5  -1   10.32    0.25
   4   5  -1   10.15    0.29
   4   5  -1   10.37    0.27
   4   5  -1   10.65    0.24
  -4   5   1   10.67    0.26
   4   5  -1   10.75    0.26
   4   5  -1   10.46    0.24
   3  -5  -1    0.25    0.03
  -3  -5   1    0.32    0.03
  -3  -5   1    0.20    0.03
  -3  -5   1    0.27    0.06
   3  -5  -1    0.21    0.09
  -3  -5   1    0.32    0.03
   3  -5  -1    0.27    0.03
  -3  -5   1    0.25    0.03
   3   5  -1    0.28    0.02
  -3   5   1    0.28    0.02
   3   5  -1    0.30    0.03
   3   5  -1    0.24    0.06
   3   5  -1    0.27    0.03
   3   5  -1    0.17    0.04
   3   5  -1    0.22    0.03
   3   5  -1    0.19    0.10
  -3   5   1    0.23    0.09
  -2  -5   1    6.27    0.16
  -2  -5   1    6.20    0.15
  -2  -5   1    6.22    0.14
   2  -5  -1    6.10    0.15
   2  -5  -1    6.51    0.30
  -2  -5   1    5.92    0.16
   2  -5  -1    5.76    0.16
  -2  -5   1    6.15    0.31
  -2   5   1    5.96    0.28
  -2   5   1    5.88    0.16
   2   5  -1    5.96    0.18
   2   5  -1    6.17    0.15
   2   5  -1    6.13    0.31
   2   5  -1    6.33    0.16
   2   5  -1    6.32    0.16
  -2   5   1    5.98    0.15
   2   5  -1    6.38    0.21
   2   5  -1    6.07    0.16
   1  -5  -1    1.58    0.06
  -1  -5   1    1.61    0.06
   1  -5  -1    1.72    0.07
  -1  -5   1    1.64    0.06
  -1  -5   1    1.61    0.07
   1  -5  -1    1.65    0.06
   1  -5  -1    1.39    0.16
   1  -5  -1    1.71    0.06
  -1  -5   1    1.68    0.05
   1  -5  -1    1.80    0.09
  -1  -5   1    1.60    0.09
  -1  -5   1    1.93    0.19
  -1  -5   1    1.58    0.07
  -1   5   1    1.64    0.06
  -1   5   1    1.41    0.16
   1   5  -1    1.63    0.06
   1   5  -1    1.69    0.09
   1   5  -1    2.05    0.18
   1   5  -1    1.69    0.11
   1   5  -1    1.67    0.06
  -1   5   1    1.61    0.06
   1   5  -1    1.55    0.07
   0  -5   1    3.38    0.10
   0  -5   1    3.53    0.12
   0  -5  -1    3.32    0.22
   0  -5   1    3.08    0.21
   0  -5  -1    3.36    0.10
   0  -5  -1    3.46    0.10
   0  -5   1    3.37    0.10
   0  -5  -1    3.47    0.12
   0  -5  -1    3.63    0.10
   0  -5  -1    3.45    0.11
   0  -5  -1    3.39    0.12
   0  -5   1    3.34    0.10
   0   5   1    3.50    0.10
   0   5   1    3.80    0.23
   0   5   1    3.44    0.10
   0   5  -1    3.28    0.10
   0   5  -1    3.44    0.21
   0   5  -1    3.51    0.10
   0   5   1    3.64    0.12
  -1  -5  -1    0.04    0.03
  -1  -5  -1    0.05    0.02
   1  -5   1    0.04    0.02
  -1  -5  -1    0.02    0.03
   1  -5   1    0.03    0.02
  -1  -5  -1    0.13    0.08
  -1  -5  -1    0.02    0.02
  -1  -5  -1    0.04    0.03
   1  -5   1    0.08    0.07
   1   5   1    0.02    0.01
  -1   5  -1    0.10    0.07
   1   5   1    0.06    0.07
   1   5   1    0.06    0.03
  -1   5  -1    0.05    0.02
  -1   5  -1    0.04    0.02
   1   5   1    0.03    0.02
   1   5   1    0.01    0.03
   1   5   1    0.06    0.02
  -2  -5  -1   23.56    0.53
   2  -5   1   23.26    0.52
  -2  -5  -1   23.45    0.56
  -2  -5  -1   23.46    0.53
  -2  -5  -1   23.15    0.56
   2  -5   1   24.29    0.71
  -2  -5  -1   22.90    0.50
  -2  -5  -1   23.63    0.60
   2  -5   1   22.67    0.56
  -2  -5  -1   23.16    0.54
  -2  -5  -1   23.08    0.52
   2   5   1   23.16    0.53
  -2   5  -1   22.80    0.55
   2   5   1   23.52    0.73
   2   5   1   23.37    0.53
  -2   5  -1   22.69    0.68
   2   5   1   23.21    0.53
  -2   5  -1   22.95    0.52
   2   5   1   23.12    0.56
   2   5   1   22.59    0.55
  -3  -5  -1    9.73    0.23
  -3  -5  -1    9.64    0.32
  -3  -5  -1    9.89    0.26
   3  -5   1    9.32    0.25
  -3  -5  -1    9.74    0.26
  -3  -5  -1    9.65    0.25
   3  -5   1   10.50    0.42
  -3  -5  -1    9.79    0.24
   3   5   1   10.05    0.26
   3   5   1    9.59    0.44
  -3   5  -1    9.65    0.40
  -3   5  -1    9.55    0.25
   3   5   1    9.43    0.27
   3   5   1    9.91    0.29
   3   5   1    9.99    0.23
   3   5   1    9.84    0.24
  -4  -5  -1    2.88    0.11
  -4  -5  -1    2.41    0.09
  -4  -5  -1    2.51    0.09
   4  -5   1    2.57    0.09
   4  -5   1    2.69    0.23
  -4  -5  -1    2.39    0.16
  -4  -5  -1    2.61    0.08
   4  -5   1    2.43    0.10
  -4  -5  -1    2.47    0.08
   4   5   1    2.55    0.11
   4   5   1    2.38    0.13
   4   5   1    2.62    0.08
   4   5   1    2.51    0.12
  -4   5  -1    2.50    0.08
   4   5   1    2.59    0.09
  -5  -5  -1    3.08    0.10
  -5  -5  -1    2.96    0.11
  -5  -5  -1    3.15    0.11
  -5  -5  -1    3.19    0.09
   5  -5   1    3.74    0.28
  -5  -5  -1    3.17    0.19
   5  -5   1    2.97    0.10
   5  -5   1    3.15    0.12
   5   5   1    3.14    0.14
   5   5   1    3.06    0.14
   5   5   1    3.28    0.11
  -5   5  -1    3.32    0.10
  -6  -5  -1    0.96    0.05
  -6  -5  -1    0.96    0.07
  -6  -5  -1    0.98    0.06
  -6  -5  -1    1.00    0.07
   6  -5   1    0.85    0.07
  -6  -5  -1    0.75    0.12
   6  -5   1    0.81    0.06
   6   5   1    0.85    0.09
  -6   5  -1    0.94    0.06
   6   5   1    1.00    0.09
   6   5   1    0.90    0.06
  -6   5  -1    0.94    0.09
   7  -5   1    0.05    0.03
  -7  -5  -1    0.06    0.03
  -7  -5  -1    0.07    0.03
   7  -5   1    0.06    0.04
  -7  -5  -1    0.10    0.04
  -7  -5  -1    0.16    0.09
   7   5   1    0.07    0.03
   7   5   1    0.06    0.05
   7   5   1    0.06    0.06
  -7   5  -1    0.05    0.03
  -7   5  -1    0.07    0.05
  -8  -5  -1    2.23    0.10
   8  -5   1    2.08    0.11
  -8  -5  -1    2.11    0.10
  -8  -5  -1    2.26    0.10
  -8  -5  -1    2.34    0.20
   8  -5   1    1.99    0.09
   8   5   1    2.27    0.10
  -8   5  -1    1.97    0.09
  -8   5  -1    2.29    0.14
   8   5   1    2.16    0.14
   8   5   1    2.43    0.13
   9  -5   1   13.47    0.40
  -9  -5  -1   13.73    0.35
  -9  -5  -1   12.48    0.49
   9  -5   1   13.66    0.36
  -9  -5  -1   13.57    0.33
  -9  -5  -1   13.30    0.36
  -9   5  -1   13.44    0.35
   9   5   1   13.41    0.38
  -9   5  -1   13.21    0.41
   9   5   1   14.58    0.42
   9   5   1   13.18    0.36
 -10  -5  -1    0.24    0.12
 -10  -5  -1    0.32    0.06
  10  -5   1    0.27    0.05
 -10  -5  -1    0.37    0.06
  10  -5   1    0.30    0.06
 -10  -5  -1    0.32    0.05
 -10   5  -1    0.30    0.05
  10   5   1    0.28    0.05
  10   5   1    0.21    0.09
 -10   5  -1    0.17    0.07
 -11  -5  -1    2.91    0.13
 -11  -5  -1    2.87    0.13
  11  -5   1    2.59    0.15
  11  -5   1    2.71    0.13
 -11  -5  -1    2.76    0.14
 -11  -5  -1    3.03    0.28
  11   5   1    3.09    0.19
 -11   5  -1    2.71    0.17
  11   5   1    3.04    0.13
 -11   5  -1    2.85    0.13
 -12  -5  -1    2.37    0.26
 -12  -5  -1    2.60    0.12
  12  -5   1    2.48    0.13
 -12  -5  -1    2.62    0.13
 -12  -5  -1    2.80    0.14
  12   5   1    2.52    0.19
  12   5   1    2.59    0.13
 -12   5  -1    2.42    0.18
 -12   5  -1    2.55    0.13
 -13  -5  -1    0.23    0.07
  13  -5   1    0.10    0.06
 -13  -5  -1    0.24    0.07
 -13  -5  -1    0.23    0.08
 -13  -5  -1    0.34    0.16
  13   5   1    0.18    0.06
  13   5   1    0.06    0.11
 -13   5  -1    0.13    0.06
 -13   5  -1    0.16    0.09
 -14  -5  -1    1.62    0.14
 -14  -5  -1    1.38    0.24
 -14  -5  -1    1.54    0.12
  14  -5   1    1.59    0.13
 -14  -5  -1    1.46    0.13
  14   5   1    1.60    0.13
  14   5   1    1.84    0.19
 -14   5  -1    1.46    0.13
 -14   5  -1    1.62    0.16
 -15  -5  -1    4.63    0.37
 -15  -5  -1    3.71    0.17
 -15  -5  -1    3.56    0.19
  15  -5   1    3.63    0.18
  15   5   1    3.43    0.25
  15   5   1    4.03    0.19
 -15   5  -1    3.74    0.24
 -15   5  -1    3.90    0.18
 -16  -5  -1    1.33    0.27
  16  -5   1    1.21    0.12
 -16  -5  -1    1.62    0.13
 -16  -5  -1    1.46    0.14
  16   5   1    1.52    0.20
  16   5   1    1.48    0.13
 -17  -5  -1    6.71    0.48
 -17  -5  -1    7.90    0.27
 -17  -5  -1    7.92    0.29
  17  -5   1    7.90    0.29
  17   5   1    7.30    0.38
  17   5   1    7.63    0.28
 -18  -5  -1    3.25    0.39
 -18  -5  -1    3.16    0.18
  18   5   1    2.62    0.27
  18   5   1    2.95    0.19
 -18   5  -1    2.92    0.20
 -18   5  -1    2.99    0.23
 -19  -5  -1   -0.03    0.10
 -19  -5  -1   -0.17    0.20
  19   5   1    0.00    0.15
 -19   5  -1    0.00    0.10
 -19   5  -1   -0.01    0.12
 -20  -5  -1   -0.01    0.23
 -20   5  -1   -0.09    0.12
 -20   5  -1   -0.08    0.10
 -20   5  -1   -0.23    0.20
 -21  -5  -1    0.10    0.24
 -21   5  -1   -0.05    0.11
 -21   5  -1   -0.25    0.22
 -21   5  -1    0.16    0.14
 -21  -6   1   -0.13    0.21
 -21   6   1    0.03    0.13
 -21   6   1    0.08    0.11
 -20  -6   1   -0.22    0.20
  20   6  -1   -0.06    0.10
 -20   6   1    0.08    0.11
 -20   6   1    0.11    0.12
 -19  -6   1    0.26    0.22
  19  -6  -1    0.10    0.10
  19   6  -1    0.05    0.10
  19   6  -1    0.10    0.16
 -18  -6   1    0.13    0.20
  18  -6  -1   -0.10    0.09
  18   6  -1   -0.16    0.13
  18   6  -1    0.04    0.09
  17  -6  -1    5.14    0.23
 -17  -6   1    4.61    0.40
 -17  -6   1    4.80    0.20
  17   6  -1    4.59    0.31
  17   6  -1    4.78    0.22
 -16  -6   1    0.08    0.08
 -16  -6   1    0.05    0.17
  16  -6  -1   -0.01    0.08
  16   6  -1    0.05    0.08
  16   6  -1   -0.05    0.12
  15  -6  -1    7.26    0.25
 -15  -6   1    6.76    0.42
 -15  -6   1    6.49    0.24
 -15  -6   1    6.97    0.23
  15   6  -1    7.39    0.25
  15   6  -1    6.79    0.34
 -15   6   1    7.17    0.31
  14  -6  -1    0.10    0.07
 -14  -6   1   -0.02    0.14
 -14  -6   1    0.23    0.08
 -14  -6   1    0.17    0.07
  14   6  -1    0.10    0.12
  14   6  -1    0.26    0.07
 -14   6   1    0.15    0.09
 -14   6   1    0.07    0.06
 -13  -6   1    1.57    0.12
  13  -6  -1    1.39    0.11
 -13  -6   1    1.65    0.11
 -13  -6   1    1.98    0.24
 -13  -6   1    1.64    0.12
 -13   6   1    1.48    0.11
  13   6  -1    1.63    0.18
  13   6  -1    1.65    0.13
 -13   6   1    1.75    0.16
 -12  -6   1    0.13    0.05
 -12  -6   1   -0.09    0.11
 -12  -6   1    0.13    0.06
 -12  -6   1    0.04    0.06
  12  -6  -1    0.04    0.05
  12  -6  -1   -0.07    0.06
 -12   6   1    0.07    0.05
  12   6  -1    0.00    0.09
 -12   6   1   -0.06    0.07
  12   6  -1    0.10    0.06
 -11  -6   1    0.72    0.07
  11  -6  -1    0.66    0.09
 -11  -6   1    0.72    0.07
  11  -6  -1    0.61    0.07
 -11  -6   1    0.77    0.08
 -11  -6   1    0.87    0.16
  11   6  -1    0.75    0.12
 -11   6   1    0.66    0.06
 -11   6   1    0.68    0.10
  11   6  -1    0.39    0.11
  11   6  -1    0.65    0.07
  10  -6  -1    0.56    0.06
 -10  -6   1    0.56    0.06
  10  -6  -1    0.47    0.07
 -10  -6   1    0.44    0.06
 -10  -6   1    0.60    0.14
 -10  -6   1    0.64    0.06
  10   6  -1    0.44    0.06
 -10   6   1    0.58    0.09
  10   6  -1    0.62    0.11
 -10   6   1    0.49    0.05
  10   6  -1    0.64    0.10
  -9  -6   1    5.88    0.30
   9  -6  -1    5.35    0.17
  -9  -6   1    6.02    0.17
  -9  -6   1    5.66    0.17
  -9  -6   1    5.73    0.18
   9  -6  -1    5.83    0.21
  -9   6   1    5.61    0.22
   9   6  -1    5.73    0.24
   9   6  -1    5.59    0.18
   9   6  -1    6.39    0.25
  -9   6   1    5.43    0.17
  -8  -6   1   20.04    0.52
  -8  -6   1   20.86    0.48
   8  -6  -1   20.56    0.51
  -8  -6   1   20.40    0.46
  -8  -6   1   20.37    0.62
   8  -6  -1   19.48    0.57
   8   6  -1   21.08    0.57
   8   6  -1   19.82    0.55
   8   6  -1   21.13    0.52
  -8   6   1   20.42    0.51
  -7  -6   1   23.16    0.52
  -7  -6   1   23.17    0.50
   7  -6  -1   22.54    0.56
   7  -6  -1   21.74    0.62
  -7  -6   1   22.00    0.56
  -7  -6   1   19.85    0.64
   7   6  -1   24.13    0.62
  -7   6   1   23.05    0.56
   7   6  -1   23.71    0.57
   7   6  -1   22.78    0.60
  -6  -6   1   41.35    0.88
   6  -6  -1   39.38    1.08
  -6  -6   1   40.42    0.99
  -6  -6   1   40.40    1.04
  -6  -6   1   42.15    0.90
   6  -6  -1   39.08    0.98
   6  -6  -1   41.82    1.21
  -6   6   1   39.97    0.98
   6   6  -1   42.03    0.99
   6   6  -1   42.24    0.99
   6   6  -1   41.80    0.91
   6   6  -1   41.58    1.01
  -5  -6   1    1.18    0.07
   5  -6  -1    1.08    0.06
   5  -6  -1    1.12    0.07
  -5  -6   1    1.00    0.12
   5  -6  -1    0.94    0.17
  -5  -6   1    1.15    0.06
  -5  -6   1    1.14    0.06
   5   6  -1    1.21    0.05
   5   6  -1    1.03    0.11
   5   6  -1    0.87    0.09
   5   6  -1    1.16    0.06
   5   6  -1    1.24    0.07
  -5   6   1    1.06    0.06
  -4  -6   1   19.70    0.43
  -4  -6   1   19.56    0.42
   4  -6  -1   18.36    0.66
  -4  -6   1   19.20    0.44
  -4  -6   1   19.85    0.47
   4  -6  -1   18.23    0.47
  -4  -6   1   19.10    0.53
   4   6  -1   18.98    0.70
   4   6  -1   18.45    0.47
   4   6  -1   19.30    0.52
   4   6  -1   19.44    0.43
  -4   6   1   18.51    0.46
   4   6  -1   19.05    0.49
  -4   6   1   18.77    0.64
   4   6  -1   19.08    0.42
   4   6  -1   19.51    0.45
   4   6  -1   18.99    0.43
   3  -6  -1    0.57    0.13
  -3  -6   1    0.54    0.08
  -3  -6   1    0.63    0.04
   3  -6  -1    0.53    0.04
  -3  -6   1    0.54    0.05
  -3  -6   1    0.50    0.04
  -3   6   1    0.63    0.04
   3   6  -1    0.56    0.05
   3   6  -1    0.51    0.06
   3   6  -1    0.54    0.04
   3   6  -1    0.55    0.05
   3   6  -1    0.47    0.04
  -3   6   1    0.67    0.13
   3   6  -1    0.63    0.08
   3   6  -1    0.73    0.15
  -2  -6   1    3.36    0.25
  -2  -6   1    3.03    0.10
   2  -6  -1    3.04    0.14
   2  -6  -1    2.95    0.10
  -2  -6   1    2.93    0.10
   2  -6  -1    2.99    0.23
   2  -6  -1    3.11    0.09
  -2  -6   1    3.10    0.11
  -2  -6   1    3.13    0.08
   2   6  -1    3.09    0.10
   2   6  -1    3.03    0.24
  -2   6   1    3.09    0.22
   2   6  -1    3.12    0.09
  -2   6   1    2.92    0.09
   2   6  -1    3.07    0.13
   2   6  -1    3.20    0.10
   2   6  -1    3.40    0.16
   2   6  -1    3.03    0.10
  -2   6   1    3.07    0.09
   1  -6  -1    3.72    0.25
  -1  -6   1    3.88    0.12
   1  -6  -1    3.87    0.15
   1  -6  -1    4.04    0.11
  -1  -6   1    3.91    0.10
  -1  -6   1    3.92    0.26
  -1  -6   1    3.93    0.12
   1  -6  -1    3.93    0.12
   1  -6  -1    3.92    0.12
   1  -6  -1    4.06    0.13
  -1  -6   1    3.95    0.12
  -1   6   1    4.07    0.11
   1   6  -1    4.11    0.12
   1   6  -1    3.94    0.12
   1   6  -1    4.25    0.26
  -1   6   1    3.92    0.11
  -1   6   1    3.79    0.25
   0  -6  -1    5.18    0.17
   0  -6  -1    5.28    0.14
   0  -6   1    4.94    0.29
   0  -6  -1    5.23    0.15
   0  -6  -1    5.47    0.30
   0  -6  -1    5.29    0.14
   0  -6   1    5.41    0.15
   0  -6  -1    5.35    0.16
   0  -6   1    5.00    0.14
   0   6   1    5.30    0.14
   0   6  -1    5.74    0.30
   0   6  -1    5.40    0.14
   0   6   1    4.98    0.28
   0   6   1    5.26    0.14
   0   6  -1    5.56    0.14
  -1  -6  -1    5.02    0.30
  -1  -6  -1    4.75    0.13
  -1  -6  -1    4.71    0.14
  -1  -6  -1    4.72    0.16
   1  -6   1    4.66    0.13
  -1  -6  -1    4.78    0.15
   1  -6   1    5.12    0.28
   1   6   1    4.88    0.13
   1   6   1    4.75    0.29
  -1   6  -1    4.62    0.13
   1   6   1    4.64    0.13
  -1   6  -1    4.61    0.26
   1   6   1    4.86    0.15
   1   6   1    4.80    0.12
  -1   6  -1    4.62    0.13
  -2  -6  -1    5.59    0.23
   2  -6   1    5.74    0.31
   2  -6   1    5.87    0.16
  -2  -6  -1    5.89    0.15
  -2  -6  -1    5.93    0.18
  -2  -6  -1    6.21    0.18
  -2  -6  -1    5.97    0.34
  -2  -6  -1    5.79    0.16
  -2   6  -1    5.90    0.16
  -2   6  -1    5.86    0.15
  -2   6  -1    6.59    0.31
   2   6   1    5.89    0.15
   2   6   1    6.11    0.34
   2   6   1    6.15    0.17
   2   6   1    5.97    0.15
   2   6   1    5.94    0.19
   2   6   1    6.28    0.16
   2   6   1    5.73    0.16
  -3  -6  -1    2.43    0.09
  -3  -6  -1    2.35    0.08
   3  -6   1    2.27    0.08
  -3  -6  -1    2.45    0.11
   3  -6   1    2.67    0.25
  -3  -6  -1    2.40    0.08
  -3  -6  -1    2.28    0.11
  -3  -6  -1    2.24    0.15
  -3   6  -1    2.29    0.08
   3   6   1    2.44    0.10
  -3   6  -1    1.97    0.20
   3   6   1    2.54    0.09
   3   6   1    2.25    0.12
   3   6   1    2.34    0.07
   3   6   1    2.42    0.07
   3   6   1    2.25    0.25
   3   6   1    2.29    0.12
  -4  -6  -1   17.00    0.50
  -4  -6  -1   16.63    0.41
  -4  -6  -1   16.57    0.39
  -4  -6  -1   16.48    0.37
   4  -6   1   15.46    0.41
   4  -6   1   16.43    0.61
  -4  -6  -1   16.78    0.42
   4   6   1   16.85    0.44
  -4   6  -1   16.20    0.41
   4   6   1   16.60    0.45
   4   6   1   17.11    0.67
   4   6   1   16.96    0.41
   4   6   1   17.02    0.39
   4   6   1   16.30    0.42
  -5  -6  -1    0.02    0.08
  -5  -6  -1   -0.04    0.02
  -5  -6  -1    0.02    0.03
  -5  -6  -1   -0.02    0.03
   5  -6   1    0.03    0.03
  -5  -6  -1   -0.02    0.03
   5  -6   1    0.02    0.02
   5   6   1   -0.05    0.05
   5   6   1    0.00    0.05
   5   6   1   -0.02    0.03
   5   6   1   -0.02    0.02
  -5   6  -1    0.02    0.02
  -6  -6  -1    4.63    0.15
  -6  -6  -1    4.53    0.14
  -6  -6  -1    4.67    0.13
   6  -6   1    4.51    0.16
   6  -6   1    4.26    0.14
  -6  -6  -1    4.29    0.13
  -6  -6  -1    4.71    0.25
   6   6   1    4.52    0.14
   6   6   1    4.38    0.19
  -6   6  -1    4.44    0.14
   6   6   1    4.57    0.19
   7  -6   1    3.44    0.12
  -7  -6  -1    3.43    0.22
  -7  -6  -1    3.55    0.13
  -7  -6  -1    3.54    0.13
   7  -6   1    3.59    0.14
  -7  -6  -1    3.39    0.12
  -7   6  -1    3.54    0.16
   7   6   1    3.66    0.17
  -7   6  -1    3.35    0.12
   7   6   1    3.31    0.17
   7   6   1    3.46    0.13
  -8  -6  -1    0.78    0.15
  -8  -6  -1    0.72    0.06
  -8  -6  -1    0.58    0.06
  -8  -6  -1    0.56    0.06
   8  -6   1    0.71    0.07
   8  -6   1    0.54    0.05
   8   6   1    0.65    0.09
   8   6   1    0.78    0.09
  -8   6  -1    0.56    0.09
  -8   6  -1    0.55    0.05
   8   6   1    0.56    0.06
   9  -6   1   -0.05    0.04
  -9  -6  -1   -0.02    0.10
  -9  -6  -1    0.01    0.04
  -9  -6  -1    0.03    0.05
   9  -6   1    0.02    0.05
  -9  -6  -1   -0.03    0.04
  -9   6  -1    0.02    0.04
   9   6   1    0.08    0.07
   9   6   1    0.02    0.06
   9   6   1   -0.05    0.04
  -9   6  -1    0.01    0.06
 -10  -6  -1    0.35    0.06
  10  -6   1    0.40    0.07
  10  -6   1    0.38    0.05
 -10  -6  -1    0.38    0.14
 -10  -6  -1    0.40    0.07
 -10  -6  -1    0.38    0.06
  10   6   1    0.38    0.08
  10   6   1    0.42    0.10
 -10   6  -1    0.31    0.05
 -10   6  -1    0.44    0.09
  10   6   1    0.37    0.06
 -11  -6  -1    3.59    0.15
  11  -6   1    3.49    0.17
 -11  -6  -1    3.60    0.28
 -11  -6  -1    3.85    0.15
 -11  -6  -1    3.27    0.14
  11  -6   1    3.14    0.14
  11   6   1    3.45    0.21
 -11   6  -1    3.58    0.21
 -11   6  -1    3.49    0.14
  11   6   1    3.60    0.15
 -12  -6  -1    0.78    0.08
  12  -6   1    0.62    0.08
  12  -6   1    0.68    0.09
 -12  -6  -1    0.70    0.08
 -12  -6  -1    1.06    0.20
 -12  -6  -1    0.78    0.09
 -12   6  -1    0.69    0.12
  12   6   1    1.07    0.15
 -12   6  -1    0.59    0.07
  12   6   1    0.71    0.08
  13  -6   1    1.01    0.09
 -13  -6  -1    1.20    0.11
 -13  -6  -1    1.66    0.24
 -13  -6  -1    1.32    0.12
 -13  -6  -1    1.10    0.10
 -13   6  -1    1.62    0.16
  13   6   1    1.15    0.10
  13   6   1    1.06    0.16
 -13   6  -1    1.22    0.11
 -14  -6  -1    3.94    0.34
  14  -6   1    4.20    0.18
 -14  -6  -1    4.02    0.19
 -14  -6  -1    3.88    0.17
 -14  -6  -1    4.20    0.18
  14   6   1    4.54    0.19
 -14   6  -1    3.98    0.24
  14   6   1    4.09    0.26
 -14   6  -1    4.11    0.18
  15  -6   1    1.17    0.11
 -15  -6  -1    1.39    0.26
 -15  -6  -1    1.04    0.11
 -15  -6  -1    1.31    0.13
 -15   6  -1    1.04    0.10
  15   6   1    1.43    0.18
 -15   6  -1    1.10    0.16
  15   6   1    1.22    0.11
 -16  -6  -1    0.84    0.12
 -16  -6  -1    0.42    0.21
  16  -6   1    0.77    0.10
 -16  -6  -1    0.92    0.11
  16   6   1    0.86    0.11
  16   6   1    0.80    0.17
 -16   6  -1    1.04    0.16
 -17  -6  -1    0.30    0.09
  17  -6   1    0.26    0.09
 -17  -6  -1    0.06    0.20
  17   6   1    0.38    0.10
  17   6   1    0.05    0.13
 -18  -6  -1    1.96    0.32
 -18  -6  -1    1.52    0.14
  18   6   1    1.28    0.21
  18   6   1    1.23    0.13
 -18   6  -1    1.55    0.18
 -19  -6  -1    2.17    0.36
  19   6   1    2.53    0.27
 -19   6  -1    3.10    0.20
 -19   6  -1    2.80    0.22
 -20  -6  -1    0.08    0.24
 -20   6  -1    0.21    0.13
 -20   6  -1    0.12    0.11
 -21  -6  -1    0.35    0.28
 -21   6  -1    0.62    0.28
 -21   6  -1    0.40    0.15
 -21   6  -1    0.23    0.13
 -21  -7   1   -0.06    0.24
 -21   7   1    0.09    0.13
 -21   7   1    0.01    0.11
 -20  -7   1    0.08    0.23
  20   7  -1   -0.05    0.11
 -19  -7   1    1.04    0.28
  19   7  -1    0.67    0.12
  19   7  -1    0.75    0.19
  18  -7  -1   -0.17    0.09
 -18  -7   1   -0.12    0.18
  18   7  -1    0.09    0.09
  18   7  -1    0.11    0.15
 -17  -7   1    0.08    0.19
  17  -7  -1    0.09    0.09
  17   7  -1    0.11    0.09
  17   7  -1    0.06    0.14
 -16  -7   1    0.01    0.07
 -16  -7   1   -0.09    0.16
  16  -7  -1    0.07    0.08
 -16   7   1    0.06    0.11
  16   7  -1    0.08    0.09
  16   7  -1   -0.02    0.13
 -15  -7   1    0.15    0.16
 -15  -7   1    0.28    0.08
  15  -7  -1    0.26    0.08
  15   7  -1    0.45    0.14
 -15   7   1    0.34    0.12
  15   7  -1    0.36    0.08
 -14  -7   1    1.35    0.11
  14  -7  -1    1.39    0.13
 -14  -7   1    1.39    0.11
 -14  -7   1    1.06    0.21
  14   7  -1    1.50    0.19
 -14   7   1    1.39    0.12
  14   7  -1    1.71    0.13
 -14   7   1    1.66    0.16
 -13  -7   1    0.02    0.14
  13  -7  -1   -0.05    0.06
 -13  -7   1    0.01    0.06
 -13  -7   1    0.03    0.06
  13  -7  -1   -0.03    0.07
 -13   7   1   -0.05    0.06
  13   7  -1    0.05    0.06
 -13   7   1   -0.10    0.08
  13   7  -1   -0.01    0.10
 -12  -7   1    0.10    0.13
  12  -7  -1   -0.04    0.07
 -12  -7   1    0.22    0.06
  12  -7  -1    0.07    0.06
 -12  -7   1    0.09    0.06
 -12  -7   1    0.11    0.06
  12   7  -1   -0.08    0.10
 -12   7   1    0.04    0.05
  12   7  -1    0.21    0.06
 -12   7   1    0.00    0.08
  12   7  -1    0.29    0.11
 -11  -7   1   10.56    0.28
 -11  -7   1   10.68    0.46
 -11  -7   1   10.45    0.29
 -11  -7   1   10.49    0.31
  11  -7  -1   10.61    0.35
  11  -7  -1   10.78    0.30
  11   7  -1   10.38    0.38
 -11   7   1   10.79    0.30
  11   7  -1   10.45    0.31
  11   7  -1   10.60    0.37
 -11   7   1   11.01    0.36
 -10  -7   1    0.07    0.04
 -10  -7   1    0.29    0.13
 -10  -7   1    0.09    0.05
  10  -7  -1    0.07    0.04
  10  -7  -1    0.05    0.06
 -10  -7   1    0.09    0.05
 -10   7   1    0.12    0.07
  10   7  -1    0.05    0.08
 -10   7   1    0.08    0.04
  10   7  -1    0.07    0.05
  10   7  -1    0.14    0.09
   9  -7  -1    6.33    0.20
   9  -7  -1    6.26    0.23
  -9  -7   1    6.90    0.33
  -9  -7   1    6.55    0.19
  -9  -7   1    6.63    0.18
  -9  -7   1    6.44    0.20
   9   7  -1    6.48    0.26
  -9   7   1    6.66    0.20
   9   7  -1    6.80    0.21
   9   7  -1    6.86    0.27
  -8  -7   1    4.34    0.13
  -8  -7   1    3.97    0.24
   8  -7  -1    4.48    0.17
  -8  -7   1    4.53    0.14
   8  -7  -1    4.35    0.14
  -8  -7   1    4.18    0.15
   8   7  -1    4.36    0.15
   8   7  -1    4.41    0.21
   8   7  -1    4.18    0.21
  -8   7   1    4.26    0.14
   7  -7  -1    2.93    0.11
  -7  -7   1    2.88    0.21
  -7  -7   1    2.81    0.11
  -7  -7   1    2.93    0.10
  -7  -7   1    2.82    0.10
   7  -7  -1    2.84    0.13
  -7   7   1    2.92    0.11
   7   7  -1    2.74    0.18
   7   7  -1    3.17    0.17
   7   7  -1    2.78    0.10
   7   7  -1    2.98    0.13
   7   7  -1    3.03    0.12
  -6  -7   1    1.35    0.07
   6  -7  -1    1.37    0.09
  -6  -7   1    1.12    0.13
  -6  -7   1    1.19    0.08
  -6  -7   1    1.38    0.07
   6  -7  -1    1.34    0.07
  -6   7   1    1.36    0.07
   6   7  -1    1.39    0.13
   6   7  -1    1.27    0.08
   6   7  -1    1.33    0.05
   6   7  -1    1.25    0.11
   6   7  -1    1.42    0.08
  -5  -7   1    6.44    0.19
  -5  -7   1    6.65    0.17
   5  -7  -1    6.32    0.18
   5  -7  -1    7.29    0.41
  -5  -7   1    6.75    0.20
  -5  -7   1    6.56    0.27
  -5  -7   1    6.41    0.17
   5   7  -1    6.12    0.42
   5   7  -1    6.67    0.18
   5   7  -1    6.87    0.27
   5   7  -1    6.65    0.16
   5   7  -1    6.50    0.17
   5   7  -1    6.42    0.19
  -5   7   1    6.58    0.18
   5   7  -1    6.71    0.23
   4  -7  -1    0.78    0.05
  -4  -7   1    0.79    0.06
   4  -7  -1    0.93    0.18
  -4  -7   1    0.93    0.11
  -4  -7   1    0.86    0.07
   4   7  -1    0.88    0.06
  -4   7   1    0.77    0.16
   4   7  -1    0.93    0.19
   4   7  -1    0.84    0.06
   4   7  -1    0.79    0.10
   4   7  -1    0.81    0.08
   4   7  -1    0.73    0.06
  -4   7   1    0.80    0.05
  -3  -7   1   20.77    0.49
   3  -7  -1   20.03    0.52
  -3  -7   1   21.85    0.52
   3  -7  -1   22.54    0.75
  -3  -7   1   21.56    0.48
  -3   7   1   21.16    0.48
   3   7  -1   20.80    0.75
   3   7  -1   22.06    0.51
   3   7  -1   22.07    0.54
   3   7  -1   21.69    0.49
   3   7  -1   20.66    0.52
   3   7  -1   21.58    0.58
  -3   7   1   21.57    0.71
  -3   7   1   20.96    0.52
   2  -7  -1   -0.01    0.04
   2  -7  -1   -0.01    0.03
  -2  -7   1    0.01    0.01
  -2  -7   1   -0.02    0.03
  -2  -7   1   -0.05    0.02
   2  -7  -1    0.00    0.02
   2  -7  -1    0.00    0.09
  -2  -7   1   -0.03    0.03
   2   7  -1    0.01    0.03
   2   7  -1   -0.01    0.02
  -2   7   1    0.01    0.02
   2   7  -1   -0.04    0.02
   2   7  -1   -0.08    0.09
  -2   7   1    0.01    0.02
   2   7  -1    0.03    0.05
   2   7  -1   -0.07    0.04
  -2   7   1   -0.04    0.08
   1  -7  -1    8.29    0.22
   1  -7  -1    8.41    0.22
  -1  -7   1    8.46    0.22
  -1  -7   1    8.65    0.23
   1  -7  -1    8.85    0.42
  -1  -7   1    8.71    0.42
   1  -7  -1    8.50    0.23
   1  -7  -1    8.56    0.26
  -1  -7   1    8.28    0.22
  -1  -7   1    8.68    0.21
  -1   7   1    8.79    0.21
  -1   7   1    8.43    0.22
   1   7  -1    8.97    0.22
   1   7  -1    9.02    0.41
   1   7  -1    8.63    0.22
  -1   7   1    8.32    0.39
   0  -7  -1    0.38    0.03
   0  -7   1    0.40    0.05
   0  -7  -1    0.36    0.05
   0  -7  -1    0.41    0.13
   0  -7  -1    0.45    0.06
   0  -7  -1    0.41    0.03
   0  -7   1    0.34    0.03
   0  -7   1    0.37    0.12
   0   7  -1    0.34    0.04
   0   7   1    0.31    0.03
   0   7  -1    0.43    0.04
   0   7   1    0.39    0.12
   0   7   1    0.30    0.03
   0   7  -1    0.60    0.14
  -1  -7  -1    0.85    0.07
  -1  -7  -1    0.94    0.08
  -1  -7  -1    0.86    0.05
  -1  -7  -1    0.87    0.06
   1  -7   1    1.13    0.18
   1  -7   1    0.89    0.05
  -1  -7  -1    0.60    0.15
   1   7   1    0.97    0.05
   1   7   1    0.54    0.14
   1   7   1    0.98    0.05
  -1   7  -1    0.96    0.05
  -1   7  -1    1.01    0.06
  -1   7  -1    0.89    0.15
   2  -7   1    0.19    0.03
  -2  -7  -1    0.19    0.03
  -2  -7  -1    0.20    0.05
  -2  -7  -1    0.12    0.03
  -2  -7  -1    0.21    0.12
   2  -7   1   -0.01    0.09
  -2  -7  -1    0.20    0.05
   2   7   1    0.14    0.03
  -2   7  -1    0.15    0.10
   2   7   1    0.20    0.05
   2   7   1    0.18    0.03
  -2   7  -1    0.15    0.03
  -2   7  -1    0.17    0.03
   2   7   1    0.09    0.11
   2   7   1    0.11    0.03
   2   7   1    0.17    0.02
  -3  -7  -1    4.01    0.13
  -3  -7  -1    4.32    0.15
  -3  -7  -1    4.10    0.21
   3  -7   1    4.36    0.13
  -3  -7  -1    4.40    0.12
  -3  -7  -1    4.50    0.16
   3   7   1    4.35    0.13
   3   7   1    4.48    0.12
   3   7   1    4.38    0.13
  -3   7  -1    4.11    0.13
   3   7   1    4.32    0.15
  -3   7  -1    4.35    0.29
   3   7   1    4.64    0.17
   3   7   1    4.85    0.34
   3   7   1    4.38    0.12
   3   7   1    4.55    0.19
  -4  -7  -1    1.15    0.07
  -4  -7  -1    1.11    0.13
  -4  -7  -1    1.02    0.07
  -4  -7  -1    1.12    0.08
  -4  -7  -1    1.05    0.06
   4  -7   1    0.97    0.06
  -4   7  -1    0.90    0.17
   4   7   1    1.08    0.08
   4   7   1    1.06    0.05
   4   7   1    0.97    0.10
  -4   7  -1    1.13    0.06
   4   7   1    0.84    0.09
   4   7   1    1.14    0.05
   4   7   1    1.05    0.06
   4   7   1    1.34    0.23
  -5  -7  -1   -0.07    0.07
  -5  -7  -1   -0.01    0.03
  -5  -7  -1    0.04    0.03
   5  -7   1    0.01    0.03
  -5  -7  -1    0.06    0.05
  -5  -7  -1    0.03    0.03
   5   7   1    0.04    0.13
  -5   7  -1    0.00    0.03
   5   7   1    0.03    0.03
   5   7   1    0.01    0.05
   5   7   1    0.02    0.03
   5   7   1   -0.06    0.06
  -6  -7  -1    0.03    0.03
   6  -7   1    0.07    0.04
  -6  -7  -1    0.12    0.09
  -6  -7  -1    0.06    0.02
  -6  -7  -1    0.05    0.04
  -6  -7  -1   -0.05    0.04
   6  -7   1    0.03    0.03
  -6   7  -1    0.03    0.03
   6   7   1    0.06    0.06
   6   7   1    0.00    0.03
   6   7   1   -0.01    0.06
   7  -7   1   25.34    0.69
  -7  -7  -1   26.01    0.59
   7  -7   1   24.84    0.63
  -7  -7  -1   25.29    0.57
  -7  -7  -1   25.67    0.75
  -7  -7  -1   26.56    0.64
  -7   7  -1   24.46    0.68
   7   7   1   25.79    0.67
   7   7   1   26.12    0.64
  -7   7  -1   24.54    0.62
   7   7   1   25.52    0.66
  -8  -7  -1   -0.01    0.04
  -8  -7  -1    0.01    0.04
  -8  -7  -1    0.01    0.04
   8  -7   1   -0.02    0.03
   8  -7   1    0.05    0.04
  -8  -7  -1    0.12    0.10
   8   7   1    0.03    0.07
   8   7   1    0.10    0.07
   8   7   1    0.03    0.04
  -8   7  -1    0.06    0.06
  -8   7  -1    0.01    0.03
  -9  -7  -1    0.08    0.05
  -9  -7  -1    0.12    0.05
  -9  -7  -1    0.08    0.05
   9  -7   1    0.10    0.04
   9  -7   1    0.07    0.05
  -9  -7  -1    0.06    0.11
   9   7   1    0.18    0.08
   9   7   1    0.11    0.05
  -9   7  -1    0.08    0.04
   9   7   1    0.15    0.08
  -9   7  -1    0.08    0.07
 -10  -7  -1    6.18    0.20
  10  -7   1    6.15    0.20
 -10  -7  -1    6.35    0.19
 -10  -7  -1    6.94    0.36
 -10  -7  -1    6.29    0.21
  10  -7   1    6.14    0.23
 -10   7  -1    6.36    0.27
 -10   7  -1    6.21    0.20
  10   7   1    6.40    0.21
  10   7   1    6.51    0.25
  10   7   1    6.25    0.27
 -11  -7  -1    1.58    0.22
 -11  -7  -1    1.72    0.11
  11  -7   1    1.67    0.11
  11  -7   1    1.52    0.12
 -11  -7  -1    1.53    0.12
 -11  -7  -1    1.55    0.11
 -11   7  -1    1.51    0.10
  11   7   1    1.48    0.16
  11   7   1    1.64    0.14
  11   7   1    1.45    0.11
 -11   7  -1    1.29    0.14
 -12  -7  -1   -0.02    0.06
  12  -7   1   -0.08    0.06
 -12  -7  -1   -0.06    0.13
  12  -7   1   -0.08    0.06
 -12  -7  -1   -0.03    0.06
 -12  -7  -1    0.00    0.06
  12   7   1   -0.04    0.10
 -12   7  -1   -0.07    0.05
  12   7   1   -0.01    0.06
 -12   7  -1   -0.06    0.08
  13  -7   1   14.93    0.46
 -13  -7  -1   14.35    0.38
 -13  -7  -1   14.29    0.40
 -13  -7  -1   13.87    0.41
  13  -7   1   14.18    0.41
 -13  -7  -1   15.34    0.63
 -13   7  -1   14.26    0.48
 -13   7  -1   14.94    0.41
  13   7   1   14.23    0.41
  13   7   1   13.88    0.49
 -14  -7  -1    0.60    0.09
 -14  -7  -1    0.63    0.20
  14  -7   1    0.66    0.09
 -14  -7  -1    0.70    0.10
 -14  -7  -1    0.81    0.10
  14   7   1    0.58    0.09
 -14   7  -1    0.74    0.09
  14   7   1    0.85    0.16
 -14   7  -1    0.68    0.13
 -15  -7  -1    0.53    0.09
  15  -7   1    0.45    0.09
 -15  -7  -1    0.32    0.10
 -15  -7  -1    0.73    0.21
 -15   7  -1    0.55    0.09
  15   7   1    0.48    0.09
  15   7   1    0.33    0.14
 -15   7  -1    0.57    0.14
  16  -7   1    1.58    0.14
 -16  -7  -1    1.39    0.12
 -16  -7  -1    1.50    0.28
 -16   7  -1    1.47    0.18
  16   7   1    1.06    0.12
  16   7   1    1.42    0.20
 -17  -7  -1    2.02    0.15
 -17  -7  -1    2.14    0.32
  17   7   1    2.31    0.17
  17   7   1    2.34    0.25
 -18  -7  -1    1.96    0.15
 -18  -7  -1    2.11    0.35
  18   7   1    1.43    0.22
  18   7   1    2.09    0.17
 -19  -7  -1    2.64    0.38
  19   7   1    3.56    0.30
 -19   7  -1    3.57    0.25
 -19   7  -1    3.20    0.21
 -20  -7  -1   -0.10    0.22
 -20   7  -1    0.46    0.15
 -20   7  -1    0.27    0.12
 -21  -7  -1    0.03    0.25
 -21   7  -1    0.37    0.15
 -21   7  -1    0.39    0.13
 -21   8   1    0.70    0.16
 -21   8   1    0.90    0.14
 -20  -8   1   -0.15    0.22
  20   8  -1   -0.12    0.11
 -19  -8   1    0.71    0.25
  19   8  -1    0.61    0.19
  19   8  -1    0.78    0.13
  18  -8  -1    3.70    0.20
 -18  -8   1    4.22    0.43
  18   8  -1    3.70    0.22
  18   8  -1    3.51    0.30
  17  -8  -1    0.69    0.11
 -17  -8   1    0.66    0.23
  17   8  -1    0.69    0.11
  17   8  -1    0.48    0.17
  16  -8  -1    0.83    0.10
 -16  -8   1    1.30    0.26
  16   8  -1    0.85    0.11
 -16   8   1    0.91    0.16
  16   8  -1    1.03    0.18
 -15  -8   1    1.31    0.24
  15  -8  -1    1.13    0.11
 -15  -8   1    1.21    0.10
  15   8  -1    1.17    0.18
  15   8  -1    1.47    0.14
 -15   8   1    1.46    0.17
  14  -8  -1    0.01    0.07
 -14  -8   1   -0.09    0.15
 -14  -8   1    0.11    0.07
 -14   8   1    0.11    0.07
  14   8  -1    0.04    0.07
 -14   8   1   -0.01    0.10
  14   8  -1   -0.02    0.12
  13  -8  -1   -0.12    0.07
  13  -8  -1   -0.04    0.06
 -13  -8   1    0.04    0.06
 -13  -8   1    0.10    0.14
 -13  -8   1   -0.03    0.06
  13   8  -1   -0.05    0.06
  13   8  -1   -0.02    0.11
 -13   8   1   -0.05    0.09
  13   8  -1    0.03    0.11
 -13   8   1   -0.07    0.06
  12  -8  -1    2.52    0.16
 -12  -8   1    2.67    0.13
  12  -8  -1    2.51    0.13
 -12  -8   1    2.59    0.12
 -12  -8   1    2.57    0.14
 -12  -8   1    2.89    0.29
 -12   8   1    2.65    0.13
  12   8  -1    2.43    0.20
  12   8  -1    2.38    0.14
 -12   8   1    2.35    0.19
  12   8  -1    2.26    0.20
 -11  -8   1    1.40    0.20
  11  -8  -1    1.18    0.11
 -11  -8   1    1.48    0.10
 -11  -8   1    1.52    0.10
  11  -8  -1    1.27    0.10
 -11  -8   1    1.42    0.11
  11   8  -1    1.30    0.15
  11   8  -1    1.42    0.11
 -11   8   1    1.54    0.14
 -11   8   1    1.52    0.10
  11   8  -1    1.44    0.16
 -10  -8   1    4.23    0.15
 -10  -8   1    4.39    0.16
  10  -8  -1    4.12    0.18
  10  -8  -1    4.17    0.15
 -10  -8   1    4.30    0.30
 -10  -8   1    4.35    0.15
  10   8  -1    4.36    0.23
  10   8  -1    3.69    0.23
  10   8  -1    4.14    0.16
 -10   8   1    4.20    0.15
 -10   8   1    4.04    0.21
  -9  -8   1    1.05    0.16
   9  -8  -1    1.08    0.09
   9  -8  -1    0.91    0.08
  -9  -8   1    1.09    0.09
  -9  -8   1    0.97    0.08
  -9  -8   1    1.00    0.08
  -9   8   1    1.06    0.08
   9   8  -1    1.00    0.13
   9   8  -1    1.02    0.09
   9   8  -1    1.15    0.13
  -8  -8   1    2.17    0.09
  -8  -8   1    2.15    0.11
   8  -8  -1    2.00    0.10
   8  -8  -1    2.09    0.12
  -8  -8   1    2.23    0.10
  -8  -8   1    2.14    0.20
   8   8  -1    2.10    0.11
   8   8  -1    2.10    0.08
   8   8  -1    2.26    0.16
   8   8  -1    1.96    0.17
  -8   8   1    2.08    0.10
   7  -8  -1    1.48    0.09
  -7  -8   1    1.35    0.09
   7  -8  -1    1.41    0.08
  -7  -8   1    1.33    0.07
  -7  -8   1    1.45    0.07
  -7  -8   1    1.36    0.16
   7   8  -1    0.98    0.11
  -7   8   1    1.48    0.08
   7   8  -1    1.58    0.08
   7   8  -1    1.45    0.06
   7   8  -1    1.33    0.09
   7   8  -1    1.49    0.15
   7   8  -1    1.80    0.30
  -6  -8   1    1.87    0.08
   6  -8  -1    1.75    0.10
  -6  -8   1    1.69    0.16
   6  -8  -1    1.76    0.08
  -6  -8   1    1.95    0.09
  -6  -8   1    1.88    0.08
   6   8  -1    1.82    0.06
  -6   8   1    1.84    0.08
   6   8  -1    1.82    0.09
   6   8  -1    1.81    0.08
   6   8  -1    2.17    0.31
   6   8  -1    1.71    0.16
   6   8  -1    1.79    0.14
  -5  -8   1   10.57    0.29
  -5  -8   1   10.99    0.38
  -5  -8   1   10.40    0.29
   5  -8  -1    9.99    0.28
   5   8  -1   10.69    0.37
   5   8  -1   10.81    0.33
   5   8  -1   11.16    0.27
   5   8  -1   10.46    0.25
  -5   8   1   10.43    0.28
   5   8  -1   11.07    0.29
   5   8  -1   11.27    0.57
   5   8  -1   10.79    0.28
  -4  -8   1    8.18    0.31
   4  -8  -1    7.84    0.22
  -4  -8   1    8.21    0.23
  -4  -8   1    8.37    0.23
   4   8  -1    8.08    0.27
   4   8  -1    8.50    0.48
  -4   8   1    7.99    0.22
   4   8  -1    8.37    0.22
   4   8  -1    7.74    0.31
   4   8  -1    8.24    0.23
   4   8  -1    8.29    0.22
  -4   8   1    8.47    0.42
  -3  -8   1    5.87    0.17
  -3  -8   1    6.25    0.17
   3  -8  -1    5.84    0.17
   3  -8  -1    6.92    0.40
   3  -8  -1    5.68    0.23
  -3  -8   1    6.07    0.18
   3   8  -1    6.07    0.17
  -3   8   1    5.85    0.17
   3   8  -1    5.96    0.17
   3   8  -1    5.48    0.38
  -3   8   1    5.80    0.16
   3   8  -1    6.10    0.25
   3   8  -1    5.89    0.17
   3   8  -1    6.41    0.22
  -3   8   1    6.45    0.36
  -2  -8   1    0.42    0.05
   2  -8  -1    0.41    0.04
  -2  -8   1    0.39    0.05
   2  -8  -1    0.42    0.08
   2  -8  -1    0.40    0.14
  -2  -8   1    0.45    0.04
   2  -8  -1    0.33    0.04
  -2  -8   1    0.41    0.03
   2  -8  -1    0.49    0.06
   2   8  -1    0.32    0.06
  -2   8   1    0.39    0.04
   2   8  -1    0.40    0.04
   2   8  -1    0.42    0.04
   2   8  -1    0.45    0.05
  -2   8   1    0.35    0.04
  -2   8   1    0.37    0.13
   2   8  -1    0.35    0.14
   2   8  -1    0.47    0.09
   1  -8  -1    4.08    0.15
  -1  -8   1    4.19    0.11
  -1  -8   1    4.38    0.13
   1  -8  -1    4.25    0.17
  -1  -8   1    3.93    0.14
   1  -8  -1    4.17    0.13
   1  -8  -1    4.05    0.13
  -1  -8   1    4.24    0.14
   1  -8  -1    4.23    0.31
   1   8  -1    4.57    0.32
  -1   8   1    4.13    0.12
  -1   8   1    4.27    0.30
   1   8  -1    4.18    0.13
  -1   8   1    4.35    0.12
   1   8  -1    4.16    0.13
   0  -8  -1    1.20    0.06
   0  -8   1    1.13    0.08
   0  -8  -1    0.95    0.18
   0  -8  -1    1.12    0.08
   0  -8   1    1.26    0.06
   0  -8  -1    1.20    0.10
   0  -8   1    1.15    0.09
   0  -8  -1    1.22    0.06
   0   8  -1    1.16    0.07
   0   8   1    1.14    0.19
   0   8  -1    1.19    0.06
   0   8   1    1.34    0.06
   0   8  -1    1.06    0.18
   0   8   1    1.30    0.06
  -1  -8  -1    0.71    0.06
   1  -8   1    0.69    0.05
  -1  -8  -1    0.87    0.18
  -1  -8  -1    0.73    0.07
   1  -8   1    0.73    0.06
  -1  -8  -1    0.73    0.07
  -1  -8  -1    0.75    0.05
   1   8   1    0.80    0.06
  -1   8  -1    0.76    0.16
   1   8   1    0.78    0.05
  -1   8  -1    0.70    0.05
  -1   8  -1    0.73    0.06
   1   8   1    0.95    0.17
  -2  -8  -1   11.77    0.31
   2  -8   1   11.53    0.30
  -2  -8  -1   11.69    0.32
  -2  -8  -1   11.66    0.28
  -2  -8  -1   11.64    0.30
   2   8   1   11.52    0.29
  -2   8  -1   11.94    0.29
  -2   8  -1   11.58    0.50
   2   8   1   11.56    0.33
   2   8   1   11.70    0.30
   2   8   1   11.50    0.53
   2   8   1   11.89    0.28
  -2   8  -1   11.63    0.30
   2   8   1   11.72    0.29
  -3  -8  -1    2.30    0.09
  -3  -8  -1    2.26    0.11
  -3  -8  -1    2.47    0.17
  -3  -8  -1    2.49    0.12
  -3  -8  -1    2.34    0.08
   3  -8   1    2.05    0.08
   3   8   1    2.20    0.09
  -3   8  -1    2.52    0.26
  -3   8  -1    2.29    0.08
   3   8   1    2.89    0.31
   3   8   1    2.14    0.15
   3   8   1    2.30    0.07
   3   8   1    2.31    0.13
  -3   8  -1    2.37    0.09
   3   8   1    2.36    0.08
   3   8   1    2.20    0.09
  -4  -8  -1    9.72    0.27
  -4  -8  -1    9.12    0.25
  -4  -8  -1    9.69    0.35
   4  -8   1    8.93    0.25
  -4  -8  -1    9.31    0.23
  -4  -8  -1    9.57    0.26
   4   8   1    9.38    0.25
   4   8   1    9.73    0.23
  -4   8  -1    9.83    0.46
   4   8   1    9.23    0.29
   4   8   1    9.05    0.31
   4   8   1    9.39    0.23
  -4   8  -1    8.95    0.24
   4   8   1    9.51    0.25
   4   8   1    9.63    0.52
  -5  -8  -1    6.52    0.18
  -5  -8  -1    6.59    0.22
  -5  -8  -1    7.02    0.30
  -5  -8  -1    6.66    0.19
  -5  -8  -1    6.65    0.18
   5  -8   1    6.33    0.18
   5   8   1    6.40    0.24
   5   8   1    6.63    0.19
   5   8   1    6.50    0.45
   5   8   1    6.85    0.26
  -5   8  -1    6.15    0.18
   5   8   1    6.64    0.17
   6  -8   1   28.37    0.71
  -6  -8  -1   29.85    0.65
  -6  -8  -1   29.80    0.67
   6  -8   1   28.82    0.79
  -6  -8  -1   29.71    0.83
  -6  -8  -1   29.80    0.72
   6   8   1   29.94    0.75
  -6   8  -1   27.75    0.71
   6   8   1   29.67    0.72
   6   8   1   29.86    0.77
   6   8   1   28.18    1.07
  -7  -8  -1    0.03    0.04
  -7  -8  -1    0.00    0.04
  -7  -8  -1    0.06    0.04
  -7  -8  -1   -0.10    0.09
   7  -8   1    0.04    0.04
   7  -8   1    0.03    0.04
   7   8   1    0.02    0.07
   7   8   1    0.15    0.18
  -7   8  -1    0.00    0.03
   7   8   1    0.01    0.04
   7   8   1   -0.07    0.07
  -8  -8  -1    1.52    0.19
  -8  -8  -1    1.74    0.10
  -8  -8  -1    1.68    0.10
   8  -8   1    1.57    0.09
   8  -8   1    1.74    0.11
  -8  -8  -1    1.68    0.09
  -8   8  -1    1.71    0.14
  -8   8  -1    1.53    0.09
   8   8   1    1.53    0.14
   8   8   1    1.78    0.10
   8   8   1    1.70    0.14
  -9  -8  -1    3.64    0.13
  -9  -8  -1    4.04    0.28
   9  -8   1    3.65    0.14
  -9  -8  -1    3.65    0.14
   9  -8   1    3.40    0.16
  -9  -8  -1    3.65    0.15
  -9   8  -1    3.51    0.14
  -9   8  -1    3.52    0.19
   9   8   1    3.93    0.15
   9   8   1    3.67    0.20
   9   8   1    3.85    0.20
 -10  -8  -1    7.41    0.22
  10  -8   1    7.26    0.26
 -10  -8  -1    7.46    0.23
 -10  -8  -1    7.27    0.38
  10  -8   1    7.66    0.23
 -10  -8  -1    7.15    0.24
 -10   8  -1    7.56    0.23
  10   8   1    7.67    0.24
 -10   8  -1    7.08    0.29
  10   8   1    7.50    0.31
  10   8   1    7.57    0.29
  11  -8   1    1.22    0.10
 -11  -8  -1    1.54    0.23
 -11  -8  -1    1.44    0.11
 -11  -8  -1    1.35    0.11
 -11  -8  -1    1.35    0.10
  11  -8   1    1.25    0.11
  11   8   1    1.28    0.15
 -11   8  -1    1.34    0.10
 -11   8  -1    1.49    0.15
  11   8   1    1.72    0.15
  11   8   1    1.25    0.11
  12  -8   1   -0.02    0.07
  12  -8   1    0.11    0.06
 -12  -8  -1    0.06    0.16
 -12  -8  -1    0.03    0.06
 -12  -8  -1    0.09    0.06
 -12  -8  -1    0.14    0.07
 -12   8  -1    0.09    0.06
 -12   8  -1    0.00    0.09
  12   8   1    0.17    0.11
  12   8   1    0.02    0.09
  12   8   1    0.11    0.07
 -13  -8  -1    9.95    0.31
  13  -8   1    9.64    0.35
 -13  -8  -1    9.94    0.30
 -13  -8  -1    9.81    0.50
 -13  -8  -1    9.51    0.28
  13  -8   1    9.67    0.30
  13   8   1    9.85    0.39
  13   8   1   10.03    0.31
 -13   8  -1   10.01    0.39
 -13   8  -1    9.67    0.30
  14  -8   1    7.16    0.25
 -14  -8  -1    7.44    0.45
 -14  -8  -1    7.26    0.25
 -14  -8  -1    7.13    0.24
 -14   8  -1    7.41    0.33
  14   8   1    6.82    0.25
  14   8   1    7.66    0.35
 -15  -8  -1    0.52    0.20
  15  -8   1    0.42    0.09
 -15  -8  -1    0.48    0.09
  15   8   1    0.46    0.09
 -15   8  -1    0.36    0.08
 -15   8  -1    0.45    0.14
  15   8   1    0.43    0.14
 -16  -8  -1    0.87    0.24
 -16  -8  -1    0.63    0.10
  16   8   1    0.56    0.10
 -16   8  -1    0.55    0.15
  16   8   1    0.63    0.16
 -17  -8  -1    0.10    0.09
 -17  -8  -1   -0.09    0.19
  17   8   1   -0.02    0.09
  17   8   1    0.07    0.14
 -18  -8  -1    1.30    0.30
  18   8   1    1.34    0.22
  18   8   1    1.50    0.14
 -19  -8  -1    0.00    0.23
  19   8   1    0.25    0.18
 -20  -8  -1    0.67    0.28
 -20   8  -1    0.63    0.13
 -20   8  -1    0.90    0.17
 -20  -9   1   -0.11    0.22
  20   9  -1    0.08    0.11
 -19  -9   1    0.02    0.22
  19   9  -1    0.01    0.10
 -18  -9   1    1.21    0.28
  18   9  -1    0.70    0.19
  18   9  -1    0.81    0.13
  17  -9  -1    1.76    0.16
 -17  -9   1    1.56    0.29
  17   9  -1    1.76    0.23
  17   9  -1    1.79    0.16
 -16  -9   1    2.16    0.30
  16  -9  -1    2.55    0.16
  16   9  -1    2.61    0.17
  16   9  -1    3.15    0.26
 -16   9   1    2.43    0.22
 -15  -9   1    0.03    0.16
 -15  -9   1    0.40    0.08
  15  -9  -1    0.31    0.08
  15   9  -1    0.35    0.09
 -15   9   1    0.49    0.13
  15   9  -1    0.43    0.15
 -14  -9   1    2.41    0.13
  14  -9  -1    2.47    0.15
 -14  -9   1    2.77    0.31
  14   9  -1    2.36    0.15
 -14   9   1    2.47    0.21
  14   9  -1    2.13    0.22
  13  -9  -1    6.06    0.22
 -13  -9   1    5.86    0.39
 -13  -9   1    5.93    0.20
  13  -9  -1    6.31    0.26
  13   9  -1    6.63    0.31
 -13   9   1    5.80    0.21
  13   9  -1    6.01    0.31
 -13   9   1    6.10    0.29
  13   9  -1    6.07    0.23
  12  -9  -1    1.32    0.11
 -12  -9   1    1.28    0.21
 -12  -9   1    1.51    0.11
 -12  -9   1    1.59    0.11
  12  -9  -1    1.57    0.13
 -12   9   1    1.51    0.16
  12   9  -1    1.42    0.17
  12   9  -1    1.76    0.18
 -12   9   1    1.36    0.11
  12   9  -1    1.61    0.12
 -11  -9   1   13.07    0.34
  11  -9  -1   12.86    0.36
  11  -9  -1   12.83    0.42
 -11  -9   1   13.14    0.33
 -11  -9   1   12.79    0.52
 -11  -9   1   13.78    0.38
  11   9  -1   13.23    0.37
  11   9  -1   13.49    0.46
  11   9  -1   13.13    0.45
 -11   9   1   13.72    0.36
 -11   9   1   12.11    0.42
  10  -9  -1    9.52    0.27
 -10  -9   1   10.01    0.44
 -10  -9   1    9.55    0.25
  10  -9  -1    9.44    0.32
 -10  -9   1    9.08    0.28
 -10  -9   1    9.19    0.25
 -10   9   1    9.28    0.34
  10   9  -1    8.93    0.35
 -10   9   1    9.42    0.27
  10   9  -1    9.17    0.28
  10   9  -1    8.86    0.36
   9  -9  -1    3.09    0.15
  -9  -9   1    3.15    0.14
  -9  -9   1    2.95    0.24
  -9  -9   1    3.24    0.12
  -9  -9   1    3.42    0.12
   9  -9  -1    3.12    0.13
   9   9  -1    3.42    0.14
   9   9  -1    2.92    0.20
  -9   9   1    3.02    0.13
   9   9  -1    3.62    0.47
   9   9  -1    3.25    0.22
   8  -9  -1    0.04    0.04
  -8  -9   1    0.03    0.04
  -8  -9   1    0.05    0.10
  -8  -9   1    0.05    0.04
   8  -9  -1    0.05    0.05
  -8  -9   1    0.00    0.04
   8   9  -1    0.04    0.04
   8   9  -1    0.05    0.08
   8   9  -1    0.03    0.03
   8   9  -1   -0.01    0.09
   8   9  -1   -0.22    0.17
  -8   9   1    0.03    0.04
  -7  -9   1    0.00    0.04
   7  -9  -1    0.03    0.04
   7  -9  -1    0.03    0.04
  -7  -9   1    0.04    0.10
  -7  -9   1   -0.03    0.04
  -7  -9   1    0.01    0.04
   7   9  -1    0.07    0.04
   7   9  -1    0.03    0.03
   7   9  -1   -0.04    0.07
   7   9  -1    0.02    0.02
   7   9  -1    0.19    0.19
   7   9  -1   -0.03    0.09
  -7   9   1    0.01    0.04
  -6  -9   1    3.07    0.20
  -6  -9   1    2.45    0.11
   6  -9  -1    2.72    0.13
   6  -9  -1    2.45    0.10
   6   9  -1    2.66    0.11
   6   9  -1    2.85    0.10
   6   9  -1    2.60    0.08
   6   9  -1    3.10    0.37
   6   9  -1    2.81    0.20
   6   9  -1    2.75    0.12
  -6   9   1    2.53    0.10
   6   9  -1    2.40    0.16
  -5  -9   1    0.39    0.05
  -5  -9   1    0.41    0.06
   5  -9  -1    0.40    0.04
  -5  -9   1    0.54    0.11
   5   9  -1    0.32    0.05
   5   9  -1    0.46    0.10
   5   9  -1    0.37    0.05
   5   9  -1    0.31    0.08
   5   9  -1    0.44    0.05
   5   9  -1    0.38    0.18
  -5   9   1    0.28    0.14
  -5   9   1    0.39    0.04
   4  -9  -1    1.51    0.08
  -4  -9   1    1.58    0.08
  -4  -9   1    1.53    0.10
  -4   9   1    1.56    0.23
   4   9  -1    1.06    0.22
   4   9  -1    1.44    0.12
   4   9  -1    1.62    0.08
   4   9  -1    1.71    0.08
   4   9  -1    1.60    0.09
   4   9  -1    1.55    0.15
  -4   9   1    1.52    0.07
  -3  -9   1   11.10    0.29
  -3  -9   1   11.06    0.25
   3  -9  -1   10.54    0.28
   3  -9  -1   10.91    0.35
   3  -9  -1   10.73    0.29
  -3  -9   1   10.87    0.28
  -3  -9   1   10.38    0.29
   3   9  -1   10.89    0.33
   3   9  -1   10.95    0.28
  -3   9   1   10.88    0.27
  -3   9   1   11.04    0.50
  -3   9   1   10.71    0.28
   3   9  -1   10.88    0.28
   3   9  -1   11.16    0.29
   3   9  -1   10.77    0.38
   3   9  -1   12.11    0.57
   2  -9  -1    0.88    0.08
  -2  -9   1    0.74    0.06
   2  -9  -1    1.15    0.11
  -2  -9   1    0.72    0.07
   2  -9  -1    0.75    0.06
  -2  -9   1    0.98    0.05
  -2  -9   1    0.91    0.07
   2  -9  -1    0.81    0.06
  -2   9   1    0.74    0.17
   2   9  -1    0.77    0.06
   2   9  -1    0.92    0.07
   2   9  -1    0.62    0.18
  -2   9   1    0.83    0.06
   2   9  -1    0.81    0.12
  -2   9   1    0.86    0.07
   2   9  -1    0.70    0.06
   1  -9  -1   20.94    0.51
  -1  -9   1   20.74    0.51
  -1  -9   1   20.71    0.49
  -1  -9   1   20.45    0.47
   1  -9  -1   20.12    0.50
   1  -9  -1   20.79    0.49
   1  -9  -1   20.28    0.53
  -1  -9   1   20.30    0.50
   1   9  -1   20.61    0.48
  -1   9   1   20.84    0.48
   1   9  -1   19.36    0.75
  -1   9   1   20.89    0.51
  -1   9   1   19.33    0.73
   1   9  -1   20.27    0.51
   0  -9   1    0.83    0.05
   0  -9   1    0.81    0.06
   0  -9  -1    0.84    0.06
   0  -9   1    0.98    0.08
   0  -9  -1    0.78    0.07
   0  -9  -1    0.85    0.06
   0  -9   1    0.99    0.09
   0  -9  -1    0.84    0.09
   0   9   1    0.65    0.17
   0   9   1    0.73    0.06
   0   9  -1    0.91    0.06
   0   9  -1    0.75    0.06
   0   9   1    0.84    0.06
   0   9  -1    0.67    0.17
  -1  -9  -1   14.50    0.36
  -1  -9  -1   14.15    0.34
  -1  -9  -1   14.40    0.37
  -1  -9  -1   14.19    0.38
   1  -9   1   13.45    0.36
   1  -9   1   13.98    0.36
   1   9   1   13.71    0.34
  -1   9  -1   14.26    0.59
  -1   9  -1   13.97    0.36
   1   9   1   14.64    0.62
   1   9   1   14.44    0.36
  -1   9  -1   14.40    0.34
  -2  -9  -1    1.03    0.09
  -2  -9  -1    1.02    0.07
  -2  -9  -1    1.03    0.06
   2  -9   1    0.95    0.06
  -2  -9  -1    1.01    0.09
  -2   9  -1    1.00    0.07
   2   9   1    0.93    0.06
  -2   9  -1    1.06    0.06
   2   9   1    1.13    0.22
   2   9   1    1.05    0.07
   2   9   1    1.07    0.07
  -2   9  -1    0.95    0.18
  -3  -9  -1   15.86    0.41
  -3  -9  -1   15.70    0.40
  -3  -9  -1   15.49    0.40
  -3  -9  -1   16.21    0.37
   3  -9   1   15.44    0.40
  -3   9  -1   15.75    0.38
   3   9   1   15.66    0.38
   3   9   1   16.06    0.40
   3   9   1   16.06    0.38
   3   9   1   16.14    0.37
  -3   9  -1   14.97    0.40
  -3   9  -1   15.49    0.63
   3   9   1   15.82    0.69
   3   9   1   16.20    0.48
   3   9   1   16.25    0.43
   4  -9   1    1.24    0.07
  -4  -9  -1    1.32    0.10
  -4  -9  -1    1.32    0.11
  -4  -9  -1    1.02    0.14
  -4  -9  -1    1.28    0.08
  -4   9  -1    1.15    0.21
   4   9   1    1.30    0.11
   4   9   1    1.27    0.05
   4   9   1    1.31    0.08
   4   9   1    1.29    0.06
  -4   9  -1    1.23    0.07
   4   9   1    1.63    0.27
   4   9   1    1.59    0.14
   4   9   1    1.20    0.08
  -5  -9  -1    1.89    0.09
   5  -9   1    1.90    0.09
  -5  -9  -1    2.01    0.12
  -5  -9  -1    2.01    0.10
  -5  -9  -1    1.62    0.17
   5   9   1    1.95    0.07
   5   9   1    1.88    0.14
   5   9   1    1.92    0.09
   5   9   1    1.92    0.16
  -5   9  -1    1.94    0.09
   5   9   1    1.84    0.29
   5   9   1    2.24    0.10
  -6  -9  -1    4.67    0.14
  -6  -9  -1    4.36    0.26
   6  -9   1    4.41    0.17
  -6  -9  -1    4.62    0.16
  -6  -9  -1    4.34    0.18
  -6  -9  -1    4.61    0.15
   6  -9   1    4.26    0.14
   6   9   1    4.52    0.23
   6   9   1    4.64    0.21
  -6   9  -1    4.36    0.14
   6   9   1    4.27    0.43
   6   9   1    4.69    0.13
   6   9   1    4.75    0.16
  -7  -9  -1    3.25    0.12
  -7  -9  -1    3.33    0.13
   7  -9   1    3.18    0.14
  -7  -9  -1    3.23    0.13
  -7  -9  -1    3.54    0.25
   7  -9   1    2.94    0.12
   7   9   1    3.66    0.43
   7   9   1    2.89    0.19
   7   9   1    3.39    0.18
  -7   9  -1    2.95    0.12
   8  -9   1    3.29    0.13
  -8  -9  -1    3.75    0.27
  -8  -9  -1    3.61    0.14
   8  -9   1    3.27    0.15
  -8  -9  -1    3.69    0.14
  -8  -9  -1    3.34    0.13
   8   9   1    3.71    0.14
   8   9   1    3.28    0.19
  -8   9  -1    3.24    0.19
   8   9   1    3.45    0.21
   8   9   1    2.58    0.40
  -8   9  -1    3.54    0.13
  -9  -9  -1   13.82    0.54
  -9  -9  -1   13.35    0.35
  -9  -9  -1   12.82    0.37
   9  -9   1   13.52    0.41
   9  -9   1   13.72    0.36
  -9  -9  -1   13.60    0.34
   9   9   1   13.44    0.78
  -9   9  -1   13.21    0.43
   9   9   1   13.60    0.44
   9   9   1   13.73    0.44
  -9   9  -1   13.30    0.36
   9   9   1   13.07    0.37
 -10  -9  -1    0.73    0.08
 -10  -9  -1    0.83    0.08
  10  -9   1    0.63    0.07
 -10  -9  -1    0.68    0.18
  10  -9   1    0.58    0.08
 -10  -9  -1    0.67    0.08
  10   9   1    0.75    0.12
 -10   9  -1    0.70    0.07
  10   9   1    0.70    0.13
  10   9   1    0.65    0.08
 -10   9  -1    0.81    0.12
 -11  -9  -1    6.70    0.24
 -11  -9  -1    6.83    0.23
  11  -9   1    7.21    0.23
  11  -9   1    7.03    0.26
 -11  -9  -1    6.82    0.39
 -11  -9  -1    7.36    0.22
  11   9   1    7.26    0.29
  11   9   1    6.92    0.24
 -11   9  -1    7.10    0.22
 -11   9  -1    6.82    0.31
  11   9   1    7.34    0.31
 -12  -9  -1    5.29    0.19
  12  -9   1    5.11    0.22
 -12  -9  -1    4.83    0.36
 -12  -9  -1    4.87    0.20
  12  -9   1    5.22    0.19
 -12  -9  -1    5.56    0.20
 -12   9  -1    4.79    0.26
  12   9   1    5.05    0.27
 -12   9  -1    5.12    0.19
  12   9   1    5.08    0.20
  13  -9   1   -0.01    0.07
 -13  -9  -1   -0.25    0.14
 -13  -9  -1   -0.03    0.07
 -13  -9  -1    0.00    0.07
 -13  -9  -1   -0.03    0.07
  13  -9   1    0.06    0.07
  13   9   1   -0.04    0.07
 -13   9  -1   -0.08    0.06
  13   9   1   -0.04    0.11
 -13   9  -1   -0.08    0.09
  14  -9   1    0.18    0.08
 -14  -9  -1    0.24    0.08
 -14  -9  -1    0.24    0.18
 -14   9  -1    0.12    0.12
 -14   9  -1    0.22    0.08
  14   9   1    0.23    0.14
  14   9   1    0.27    0.08
  15  -9   1   -0.08    0.07
 -15  -9  -1    0.04    0.18
 -15  -9  -1   -0.08    0.07
 -15   9  -1   -0.07    0.11
  15   9   1    0.01    0.12
 -15   9  -1   -0.06    0.07
  15   9   1   -0.02    0.08
 -16  -9  -1    0.25    0.20
 -16  -9  -1    0.33    0.09
  16   9   1    0.20    0.09
  16   9   1    0.23    0.14
 -16   9  -1    0.18    0.13
 -17  -9  -1    1.59    0.30
  17   9   1    1.43    0.14
  17   9   1    1.75    0.23
 -18  -9  -1   -0.14    0.20
  18   9   1   -0.03    0.15
 -19  -9  -1    1.84    0.36
 -20   9  -1    3.93    0.28
 -19 -10   1    0.23    0.23
  19  10  -1    0.06    0.11
 -18 -10   1   -0.07    0.20
  18  10  -1   -0.02    0.10
  18  10  -1   -0.01    0.14
  17 -10  -1    2.84    0.18
 -17 -10   1    2.62    0.35
  17  10  -1    2.77    0.19
  17  10  -1    2.89    0.27
  16 -10  -1    0.61    0.10
 -16 -10   1    0.78    0.24
 -16  10   1    0.93    0.16
  16  10  -1    0.92    0.11
  16  10  -1    0.73    0.17
  15 -10  -1    0.02    0.07
 -15 -10   1   -0.08    0.16
 -15  10   1    0.10    0.12
  15  10  -1   -0.04    0.07
  15  10  -1    0.00    0.12
  14 -10  -1    5.98    0.22
 -14 -10   1    5.44    0.40
 -14 -10   1    5.81    0.20
  14  10  -1    5.52    0.23
 -14  10   1    5.69    0.29
 -13 -10   1    2.90    0.14
 -13 -10   1    3.17    0.32
  13 -10  -1    2.64    0.15
 -13  10   1    2.89    0.22
  13  10  -1    2.75    0.23
 -13  10   1    2.73    0.14
  13  10  -1    2.71    0.23
  13  10  -1    2.97    0.17
  12 -10  -1    0.22    0.06
 -12 -10   1    0.16    0.14
 -12 -10   1    0.30    0.07
  12 -10  -1    0.39    0.09
  12  10  -1    0.22    0.13
  12  10  -1    0.23    0.12
 -12  10   1    0.43    0.11
 -12  10   1    0.33    0.07
  12  10  -1    0.24    0.07
 -11 -10   1   14.94    0.42
  11 -10  -1   15.48    0.42
 -11 -10   1   15.93    0.38
 -11 -10   1   15.19    0.38
  11 -10  -1   16.43    0.48
 -11 -10   1   15.55    0.60
  11  10  -1   14.45    0.50
  11  10  -1   15.17    0.51
 -11  10   1   15.25    0.41
  11  10  -1   16.17    0.93
 -11  10   1   14.97    0.49
  11  10  -1   15.23    0.43
  10 -10  -1    0.68    0.09
  10 -10  -1    0.48    0.07
 -10 -10   1    0.44    0.06
 -10 -10   1    0.37    0.16
 -10 -10   1    0.42    0.07
 -10 -10   1    0.64    0.07
  10  10  -1    0.59    0.13
  10  10  -1    0.66    0.13
  10  10  -1    0.33    0.28
 -10  10   1    0.55    0.06
  10  10  -1    0.55    0.08
   9 -10  -1    1.60    0.12
  -9 -10   1    1.77    0.10
  -9 -10   1    1.81    0.11
   9 -10  -1    1.83    0.10
  -9 -10   1    1.66    0.10
  -9 -10   1    1.79    0.21
   9  10  -1    1.64    0.17
  -9  10   1    1.77    0.10
   9  10  -1    1.93    0.12
   9  10  -1    1.54    0.18
   9  10  -1    1.34    0.34
   8 -10  -1   11.58    0.33
   8 -10  -1   11.90    0.37
  -8 -10   1   11.88    0.46
  -8 -10   1   11.96    0.33
  -8 -10   1   12.01    0.29
   8  10  -1   13.68    0.75
   8  10  -1   12.15    0.43
  -8  10   1   11.90    0.32
   8  10  -1   12.36    0.40
   7 -10  -1    0.01    0.04
  -7 -10   1    0.01    0.04
  -7 -10   1    0.10    0.11
   7 -10  -1    0.09    0.05
   7  10  -1    0.06    0.09
   7  10  -1    0.07    0.05
   7  10  -1    0.05    0.05
  -7  10   1    0.02    0.04
   7  10  -1   -0.11    0.17
   7  10  -1    0.09    0.08
  -6 -10   1   10.84    0.31
   6 -10  -1   10.02    0.29
  -6 -10   1   10.95    0.30
  -6 -10   1   11.05    0.41
  -6  10   1   10.43    0.28
   6  10  -1   10.51    0.35
   6  10  -1   10.97    0.63
   6  10  -1   10.26    0.29
   6  10  -1   10.97    0.28
   6  10  -1   10.55    0.29
   6  10  -1   10.43    0.40
  -5 -10   1    0.34    0.05
   5 -10  -1    0.40    0.05
  -5 -10   1    0.44    0.07
   5  10  -1    0.36    0.05
   5  10  -1    0.56    0.06
   5  10  -1    0.32    0.11
   5  10  -1    0.56    0.05
  -5  10   1    0.50    0.17
   5  10  -1    0.42    0.09
   5  10  -1    0.72    0.22
  -5  10   1    0.38    0.04
   4 -10  -1    0.59    0.05
  -4 -10   1    0.72    0.06
   4 -10  -1    0.63    0.11
  -4 -10   1    0.63    0.07
  -4 -10   1    0.61    0.05
   4  10  -1    0.60    0.20
  -4  10   1    0.50    0.05
   4  10  -1    0.50    0.11
   4  10  -1    0.67    0.05
   4  10  -1    0.58    0.09
   4  10  -1    0.56    0.06
  -4  10   1    0.65    0.18
   4  10  -1    0.57    0.05
  -3 -10   1    0.07    0.02
   3 -10  -1   -0.06    0.05
   3 -10  -1    0.01    0.07
   3 -10  -1    0.02    0.04
   3 -10  -1    0.06    0.03
  -3 -10   1   -0.01    0.03
  -3 -10   1   -0.01    0.04
  -3 -10   1    0.08    0.05
   3  10  -1    0.01    0.04
   3  10  -1    0.08    0.08
   3  10  -1    0.06    0.14
   3  10  -1    0.08    0.04
  -3  10   1   -0.08    0.12
   3  10  -1    0.00    0.06
  -3  10   1    0.02    0.04
   3  10  -1    0.00    0.04
  -3  10   1    0.04    0.03
  -2 -10   1    0.16    0.05
   2 -10  -1    0.08    0.07
  -2 -10   1    0.05    0.02
   2 -10  -1    0.05    0.03
  -2 -10   1    0.11    0.04
   2 -10  -1    0.03    0.04
  -2 -10   1    0.09    0.05
   2 -10  -1    0.11    0.05
  -2  10   1    0.11    0.13
  -2  10   1    0.04    0.04
   2  10  -1   -0.05    0.08
  -2  10   1    0.09    0.03
   2  10  -1    0.06    0.04
   2  10  -1    0.04    0.04
   2  10  -1    0.06    0.03
   2  10  -1    0.19    0.14
   1 -10  -1    6.73    0.19
  -1 -10   1    6.63    0.22
   1 -10  -1    6.58    0.25
  -1 -10   1    6.71    0.17
  -1 -10   1    6.82    0.20
   1 -10  -1    6.93    0.22
  -1 -10   1    6.50    0.21
   1 -10  -1    6.36    0.19
  -1  10   1    6.48    0.41
   1  10  -1    6.80    0.19
  -1  10   1    6.78    0.19
   1  10  -1    7.11    0.43
   1  10  -1    6.76    0.19
  -1  10   1    6.50    0.19
   0 -10   1    3.67    0.12
   0 -10   1    3.81    0.16
   0 -10  -1    3.70    0.18
   0 -10   1    3.91    0.15
   0 -10  -1    3.87    0.12
   0 -10  -1    3.78    0.15
   0 -10  -1    3.80    0.13
   0 -10   1    3.68    0.13
   0  10   1    3.80    0.13
   0  10   1    3.91    0.13
   0  10  -1    3.70    0.13
   0  10  -1    3.88    0.13
   0  10   1    4.17    0.34
   0  10  -1    4.13    0.33
  -1 -10  -1   21.66    0.54
  -1 -10  -1   22.33    0.53
   1 -10   1   21.52    0.52
  -1 -10  -1   20.84    0.54
  -1 -10  -1   21.84    0.51
   1 -10   1   21.14    0.56
   1 -10   1   20.82    0.53
   1  10   1   21.94    0.54
  -1  10  -1   21.76    0.53
   1  10   1   21.96    0.51
   1  10   1   21.21    0.82
  -1  10  -1   21.35    0.50
  -1  10  -1   21.39    0.80
  -2 -10  -1    7.09    0.21
  -2 -10  -1    7.36    0.24
  -2 -10  -1    7.66    0.19
   2 -10   1    7.10    0.22
  -2 -10  -1    7.37    0.23
   2 -10   1    7.30    0.21
   2  10   1    7.34    0.46
  -2  10  -1    7.18    0.20
  -2  10  -1    7.51    0.20
   2  10   1    7.58    0.20
   2  10   1    7.20    0.20
   2  10   1    7.16    0.21
  -2  10  -1    7.26    0.43
  -3 -10  -1   15.77    0.41
   3 -10   1   15.33    0.40
  -3 -10  -1   16.08    0.38
  -3 -10  -1   15.76    0.42
  -3 -10  -1   16.67    0.42
  -3  10  -1   15.82    0.66
   3  10   1   15.98    0.39
   3  10   1   14.98    0.70
   3  10   1   16.36    0.39
   3  10   1   16.63    0.45
  -3  10  -1   16.14    0.39
  -3  10  -1   15.80    0.40
   3  10   1   16.11    0.41
   3  10   1   15.22    0.49
  -4 -10  -1    5.69    0.21
  -4 -10  -1    6.06    0.20
   4 -10   1    5.66    0.18
  -4 -10  -1    6.01    0.19
   4  10   1    5.96    0.18
  -4  10  -1    5.89    0.39
   4  10   1    5.98    0.45
  -4  10  -1    5.89    0.17
   4  10   1    6.28    0.23
   4  10   1    6.01    0.15
   4  10   1    6.02    0.18
   4  10   1    5.63    0.26
   4  10   1    6.29    0.17
   5 -10   1    8.24    0.24
  -5 -10  -1    8.81    0.27
  -5 -10  -1    8.43    0.25
  -5 -10  -1    8.63    0.36
   5  10   1    8.41    0.33
  -5  10  -1    8.24    0.24
   5  10   1    9.04    0.22
  -5  10  -1    8.69    0.49
   5  10   1    9.02    0.56
   5  10   1    8.83    0.25
   5  10   1    8.65    0.21
   5  10   1    8.54    0.24
   5  10   1    9.06    0.30
   6 -10   1    0.41    0.05
  -6 -10  -1    0.51    0.08
  -6 -10  -1    0.41    0.06
  -6 -10  -1    0.45    0.05
  -6 -10  -1    0.64    0.14
   6  10   1    0.57    0.07
   6  10   1    0.64    0.12
   6  10   1    0.58    0.05
  -6  10  -1    0.41    0.05
   6  10   1    0.49    0.06
   6  10   1    0.62    0.23
   6  10   1    0.51    0.10
  -7 -10  -1    3.67    0.13
  -7 -10  -1    3.54    0.27
   7 -10   1    3.47    0.13
  -7 -10  -1    3.53    0.14
  -7 -10  -1    3.80    0.14
   7 -10   1    3.60    0.15
   7  10   1    3.76    0.22
   7  10   1    3.55    0.14
  -7  10  -1    3.53    0.13
   7  10   1    3.57    0.20
   7  10   1    3.54    0.45
   8 -10   1   10.63    0.33
  -8 -10  -1   11.58    0.47
   8 -10   1   10.59    0.29
  -8 -10  -1   10.44    0.28
  -8 -10  -1   10.47    0.27
  -8 -10  -1   10.34    0.30
   8  10   1   10.49    0.39
   8  10   1   10.39    0.69
  -8  10  -1   10.66    0.37
  -8  10  -1   10.04    0.29
   8  10   1   10.01    0.36
   9 -10   1   -0.02    0.06
  -9 -10  -1    0.03    0.06
  -9 -10  -1    0.03    0.13
  -9 -10  -1   -0.05    0.05
   9 -10   1   -0.02    0.05
  -9 -10  -1    0.00    0.05
   9  10   1   -0.04    0.05
   9  10   1   -0.05    0.10
  -9  10  -1   -0.04    0.04
   9  10   1   -0.23    0.20
   9  10   1    0.06    0.09
  -9  10  -1    0.10    0.08
 -10 -10  -1   -0.07    0.13
 -10 -10  -1    0.04    0.06
 -10 -10  -1    0.01    0.06
  10 -10   1   -0.06    0.05
  10 -10   1    0.00    0.06
 -10 -10  -1    0.05    0.06
  10  10   1    0.07    0.24
 -10  10  -1   -0.03    0.05
 -10  10  -1    0.02    0.09
  10  10   1    0.05    0.10
  10  10   1   -0.08    0.09
  10  10   1    0.02    0.06
 -11 -10  -1    1.93    0.12
 -11 -10  -1    1.82    0.13
  11 -10   1    1.88    0.14
  11 -10   1    2.00    0.12
 -11 -10  -1    2.02    0.12
 -11 -10  -1    1.60    0.24
 -11  10  -1    2.14    0.18
  11  10   1    1.77    0.18
  11  10   1    1.62    0.41
  11  10   1    1.86    0.18
  11  10   1    1.90    0.13
 -11  10  -1    2.05    0.13
 -12 -10  -1    0.18    0.07
 -12 -10  -1    0.14    0.16
  12 -10   1    0.08    0.07
 -12 -10  -1    0.08    0.07
 -12 -10  -1    0.14    0.07
  12 -10   1    0.22    0.07
  12  10   1    0.05    0.12
  12  10   1    0.15    0.07
 -12  10  -1    0.11    0.06
 -12  10  -1    0.17    0.11
 -13 -10  -1    0.47    0.08
  13 -10   1    0.40    0.08
  13 -10   1    0.61    0.10
 -13 -10  -1    0.55    0.20
  13  10   1    0.41    0.14
 -13  10  -1    0.55    0.08
  13  10   1    0.58    0.09
 -13  10  -1    0.55    0.14
 -14 -10  -1   -0.10    0.07
  14 -10   1    0.00    0.07
 -14 -10  -1    0.05    0.16
 -14  10  -1    0.02    0.07
  14  10   1   -0.09    0.11
 -14  10  -1   -0.04    0.11
  14  10   1   -0.04    0.08
 -15 -10  -1    0.16    0.20
 -15 -10  -1    0.11    0.08
 -15  10  -1   -0.09    0.11
  15  10   1    0.11    0.14
  15  10   1    0.12    0.09
 -16 -10  -1   10.11    0.58
  16  10   1   10.28    0.45
 -16  10  -1   11.02    0.45
  16  10   1   10.37    0.35
 -17 -10  -1    0.05    0.20
  17  10   1   -0.02    0.09
  17  10   1    0.06    0.15
 -18 -10  -1    0.05    0.22
  18  10   1   -0.24    0.14
 -19 -10  -1    0.19    0.25
 -20 -10  -1    0.71    0.30
 -20  10  -1    1.38    0.19
  19 -11  -1    0.20    0.23
  19  11  -1    0.22    0.12
 -18 -11   1    0.22    0.23
  18  11  -1    0.06    0.10
  18  11  -1    0.16    0.17
 -17 -11   1    0.81    0.25
  17  11  -1    0.84    0.12
  17  11  -1    0.53    0.18
  16 -11  -1   -0.04    0.08
 -16 -11   1    0.04    0.18
 -16  11   1    0.04    0.12
  16  11  -1   -0.06    0.14
  16  11  -1    0.06    0.35
  16  11  -1    0.08    0.09
 -15 -11   1    0.05    0.17
  15 -11  -1   -0.02    0.07
  15  11  -1    0.28    0.35
  15  11  -1    0.02    0.13
 -15  11   1   -0.12    0.11
  15  11  -1    0.03    0.08
  14 -11  -1    0.15    0.08
 -14 -11   1    0.01    0.17
 -14  11   1    0.04    0.11
  14  11  -1    0.17    0.32
  14  11  -1    0.08    0.13
  14  11  -1    0.11    0.08
  13 -11  -1    6.23    0.23
 -13 -11   1    6.55    0.21
 -13 -11   1    6.50    0.41
  13  11  -1    6.62    0.25
  13  11  -1    6.60    0.75
 -13  11   1    6.87    0.23
 -13  11   1    7.13    0.32
  13  11  -1    6.47    0.33
 -12 -11   1    0.62    0.08
  12 -11  -1    0.67    0.10
  12 -11  -1    0.51    0.08
 -12 -11   1    0.44    0.17
  12  11  -1    0.30    0.30
  12  11  -1    0.57    0.09
 -12  11   1    0.62    0.08
  12  11  -1    0.77    0.15
 -12  11   1    0.61    0.12
  12  11  -1    0.66    0.16
 -11 -11   1    5.78    0.36
  11 -11  -1    6.22    0.25
 -11 -11   1    6.17    0.19
  11 -11  -1    6.05    0.21
  11  11  -1    6.04    0.67
 -11  11   1    6.29    0.21
  11  11  -1    6.34    0.30
  11  11  -1    6.06    0.31
  11  11  -1    5.95    0.22
 -11  11   1    5.89    0.28
  10 -11  -1    2.65    0.16
 -10 -11   1    2.66    0.12
  10 -11  -1    2.55    0.13
 -10 -11   1    2.61    0.14
 -10 -11   1    3.02    0.28
  10  11  -1    2.77    0.23
  10  11  -1    2.80    0.21
 -10  11   1    2.56    0.13
  10  11  -1    3.37    0.51
   9 -11  -1   11.44    0.33
   9 -11  -1   11.56    0.38
  -9 -11   1   12.15    0.30
  -9 -11   1   12.35    0.50
  -9 -11   1   12.42    0.34
   9  11  -1   11.42    0.45
   9  11  -1   12.50    0.42
  -9  11   1   12.03    0.33
   9  11  -1   11.08    0.33
   9  11  -1   13.29    0.81
   8 -11  -1    0.60    0.08
   8 -11  -1    0.45    0.06
  -8 -11   1    0.50    0.15
  -8 -11   1    0.52    0.07
   8  11  -1    0.56    0.14
   8  11  -1    0.59    0.08
   8  11  -1    0.46    0.12
   8  11  -1    0.66    0.07
  -8  11   1    0.64    0.06
   8  11  -1    0.71    0.28
   7 -11  -1    0.45    0.07
  -7 -11   1    0.38    0.06
  -7 -11   1    0.19    0.12
   7 -11  -1    0.45    0.06
   7  11  -1    0.50    0.13
   7  11  -1    0.38    0.06
   7  11  -1    0.33    0.10
   7  11  -1    0.13    0.22
   7  11  -1    0.48    0.07
  -7  11   1    0.49    0.06
   6 -11  -1    0.26    0.05
  -6 -11   1    0.34    0.08
  -6 -11   1    0.32    0.05
   6  11  -1    0.18    0.06
   6  11  -1    0.33    0.05
   6  11  -1    0.21    0.05
   6  11  -1    0.33    0.09
   6  11  -1    0.33    0.21
   6  11  -1    0.10    0.10
  -6  11   1    0.23    0.04
  -5 -11   1    8.12    0.26
   5 -11  -1    8.62    0.34
  -5 -11   1    8.76    0.25
   5 -11  -1    8.17    0.24
   5  11  -1    8.46    0.30
   5  11  -1    8.34    0.36
  -5  11   1    7.21    0.47
  -5  11   1    7.95    0.23
   5  11  -1    7.90    0.54
   5  11  -1    8.51    0.24
   5  11  -1    8.38    0.24
   5  11  -1    8.75    0.23
  -4 -11   1    3.21    0.13
   4 -11  -1    2.97    0.12
   4 -11  -1    3.27    0.20
   4 -11  -1    3.07    0.16
  -4 -11   1    3.45    0.16
   4 -11  -1    3.29    0.14
  -4 -11   1    3.42    0.13
  -4  11   1    3.04    0.34
  -4  11   1    3.19    0.12
   4  11  -1    3.38    0.23
   4  11  -1    3.51    0.13
   4  11  -1    3.39    0.13
   4  11  -1    3.92    0.41
   4  11  -1    3.47    0.18
   4  11  -1    3.38    0.13
   3 -11  -1   14.22    0.38
  -3 -11   1   15.61    0.35
  -3 -11   1   15.81    0.39
  -3 -11   1   15.28    0.40
   3 -11  -1   15.02    0.39
   3 -11  -1   14.67    0.46
   3 -11  -1   14.25    0.40
  -3 -11   1   15.16    0.39
  -3  11   1   14.65    0.38
   3  11  -1   14.90    0.50
   3  11  -1   15.30    0.71
   3  11  -1   15.34    0.38
  -3  11   1   15.31    0.37
  -3  11   1   14.83    0.66
   3  11  -1   14.83    0.38
   3  11  -1   15.27    0.39
   2 -11  -1    2.18    0.10
  -2 -11   1    2.27    0.13
  -2 -11   1    2.45    0.08
  -2 -11   1    2.51    0.13
   2 -11  -1    2.27    0.13
   2 -11  -1    2.19    0.16
   2 -11  -1    2.18    0.11
  -2 -11   1    2.24    0.10
   2  11  -1    2.43    0.11
   2  11  -1    2.14    0.30
  -2  11   1    2.24    0.10
  -2  11   1    2.29    0.10
  -2  11   1    2.73    0.32
   2  11  -1    2.37    0.11
   2  11  -1    2.35    0.10
   2  11  -1    2.29    0.20
  -1 -11   1   38.15    0.92
   1 -11  -1   37.05    0.87
  -1 -11   1   37.52    0.88
   1 -11  -1   37.63    0.87
  -1 -11   1   37.50    0.86
   1 -11  -1   37.30    0.92
  -1 -11   1   37.63    0.86
   1 -11  -1   37.70    0.92
  -1  11   1   38.62    1.21
  -1  11   1   37.75    0.85
   1  11  -1   37.67    1.01
   1  11  -1   37.85    0.91
   1  11  -1   38.51    0.89
   1  11  -1   37.68    1.22
  -1  11   1   37.15    0.91
   1  11  -1   37.94    0.86
   0 -11   1    5.18    0.20
   0 -11  -1    4.96    0.21
   0 -11  -1    5.41    0.20
   0 -11   1    5.01    0.15
   0 -11   1    4.97    0.16
   0 -11  -1    5.18    0.16
   0 -11   1    5.01    0.19
   0 -11  -1    5.00    0.15
   0  11  -1    5.16    0.16
   0  11   1    5.00    0.39
   0  11   1    5.26    0.16
   0  11  -1    4.96    0.38
   0  11   1    5.06    0.16
   0  11  -1    5.03    0.16
  -1 -11  -1    8.99    0.29
  -1 -11  -1    9.07    0.25
   1 -11   1    8.64    0.26
   1 -11   1    8.57    0.24
  -1 -11  -1    8.80    0.23
   1 -11   1    8.34    0.23
  -1 -11  -1    9.33    0.27
   1 -11   1    8.71    0.30
  -1  11  -1    9.03    0.50
  -1  11  -1    8.77    0.24
  -1  11  -1    8.75    0.24
   1  11   1    9.01    0.24
   1  11   1    8.72    0.24
   1  11   1    8.57    0.51
  -2 -11  -1    3.50    0.16
   2 -11   1    3.26    0.15
   2 -11   1    3.30    0.12
   2 -11   1    3.17    0.18
  -2 -11  -1    3.62    0.11
  -2 -11  -1    3.51    0.13
  -2 -11  -1    3.43    0.17
  -2  11  -1    3.51    0.12
   2  11   1    3.52    0.13
   2  11   1    3.56    0.13
   2  11   1    3.70    0.12
  -2  11  -1    3.45    0.13
  -2  11  -1    3.04    0.33
   2  11   1    3.57    0.38
  -3 -11  -1    0.06    0.06
  -3 -11  -1    0.00    0.03
  -3 -11  -1   -0.02    0.06
  -3 -11  -1   -0.03    0.04
   3 -11   1   -0.03    0.03
   3  11   1   -0.06    0.03
   3  11   1    0.02    0.05
  -3  11  -1   -0.03    0.03
   3  11   1   -0.01    0.04
  -3  11  -1   -0.08    0.13
  -3  11  -1   -0.03    0.04
   3  11   1    0.04    0.16
   3  11   1   -0.03    0.08
  -4 -11  -1    0.88    0.09
  -4 -11  -1    0.75    0.09
  -4 -11  -1    0.69    0.06
   4 -11   1    0.74    0.06
   4  11   1    0.77    0.13
  -4  11  -1    1.04    0.23
   4  11   1    0.74    0.07
   4  11   1    0.79    0.07
   4  11   1    0.79    0.24
   4  11   1    0.97    0.11
   4  11   1    0.65    0.06
  -4  11  -1    0.74    0.06
  -5 -11  -1    4.69    0.16
   5 -11   1    4.43    0.15
  -5 -11  -1    4.35    0.19
  -5  11  -1    3.09    0.34
  -5  11  -1    4.32    0.15
   5  11   1    4.37    0.25
   5  11   1    4.44    0.16
   5  11   1    4.63    0.13
   5  11   1    4.55    0.16
   5  11   1    4.06    0.45
   5  11   1    4.17    0.21
  -6 -11  -1    0.20    0.05
  -6 -11  -1    0.26    0.08
   6 -11   1    0.18    0.05
  -6 -11  -1    0.10    0.11
  -6  11  -1    0.23    0.04
   6  11   1    0.13    0.05
   6  11   1    0.14    0.10
   6  11   1    0.11    0.09
   6  11   1    0.10    0.06
   6  11   1   -0.01    0.18
   7 -11   1    0.04    0.04
   7 -11   1   -0.10    0.06
  -7 -11  -1    0.01    0.05
  -7 -11  -1    0.00    0.12
   7  11   1   -0.05    0.20
   7  11   1   -0.07    0.10
   7  11   1    0.08    0.06
   7  11   1    0.02    0.05
   7  11   1    0.12    0.09
  -7  11  -1    0.08    0.04
  -8 -11  -1    3.25    0.13
   8 -11   1    3.07    0.16
  -8 -11  -1    3.28    0.27
   8 -11   1    3.03    0.13
  -8 -11  -1    3.11    0.14
  -8 -11  -1    3.28    0.13
  -8  11  -1    3.00    0.13
   8  11   1    2.90    0.14
   8  11   1    3.11    0.22
   8  11   1    2.92    0.20
   8  11   1    2.98    0.45
  -9 -11  -1   20.50    0.48
   9 -11   1   19.82    0.52
  -9 -11  -1   20.52    0.49
   9 -11   1   20.21    0.59
  -9 -11  -1   20.72    0.54
  -9 -11  -1   20.28    0.71
   9  11   1   19.36    1.00
   9  11   1   20.20    0.60
  -9  11  -1   20.41    0.61
   9  11   1   19.43    0.61
   9  11   1   20.51    0.54
  -9  11  -1   19.97    0.52
 -10 -11  -1   10.76    0.33
  10 -11   1   11.08    0.32
 -10 -11  -1   11.35    0.31
  10 -11   1   11.32    0.36
 -10 -11  -1   11.19    0.30
 -10 -11  -1   10.62    0.50
 -10  11  -1   10.76    0.40
 -10  11  -1   10.64    0.31
  10  11   1   11.16    0.41
  10  11   1   11.48    0.41
  10  11   1   10.81    0.77
 -11 -11  -1   10.81    0.51
  11 -11   1   10.56    0.32
 -11 -11  -1   11.08    0.34
  11 -11   1   10.74    0.37
 -11 -11  -1   11.33    0.30
 -11 -11  -1   11.26    0.31
  11  11   1   11.11    0.34
 -11  11  -1   11.17    0.41
  11  11   1   11.49    0.81
  11  11   1   10.96    0.41
  11  11   1   10.45    0.40
 -11  11  -1   11.34    0.32
 -12 -11  -1    3.83    0.36
  12 -11   1    3.50    0.16
  12 -11   1    3.60    0.19
 -12 -11  -1    3.67    0.16
  12  11   1    3.66    0.18
 -12  11  -1    3.75    0.16
 -12  11  -1    3.70    0.24
  12  11   1    3.50    0.58
  12  11   1    3.58    0.26
 -13 -11  -1    1.03    0.23
 -13 -11  -1    1.50    0.12
  13 -11   1    1.38    0.11
 -13  11  -1    1.35    0.17
  13  11   1    1.44    0.19
  13  11   1    1.68    0.14
 -13  11  -1    1.55    0.12
  13  11   1    1.03    0.42
 -14 -11  -1   -0.12    0.16
 -14 -11  -1   -0.12    0.07
  14  11   1   -0.08    0.08
 -14  11  -1   -0.04    0.11
  14  11   1   -0.06    0.12
  14  11   1   -0.06    0.29
 -14  11  -1   -0.03    0.07
 -15 -11  -1    5.24    0.42
  15  11   1    5.21    0.32
  15  11   1    4.87    0.22
 -15  11  -1    5.05    0.31
  15  11   1    5.91    0.78
 -16 -11  -1    2.38    0.34
  16  11   1    1.97    0.18
 -16  11  -1    2.12    0.23
  16  11   1    1.96    0.24
  16  11   1    1.38    0.52
 -17 -11  -1    2.33    0.35
  17  11   1    2.27    0.18
 -17  11  -1    1.89    0.22
  17  11   1    2.16    0.26
 -18 -11  -1    4.12    0.45
  18  11   1    4.50    0.34
 -19 -11  -1   -0.15    0.21
  19  12  -1    1.59    0.16
  18 -12  -1    1.26    0.27
  18  12  -1    1.05    0.14
 -17 -12   1    1.80    0.31
  17 -12  -1    2.08    0.30
  17  12  -1    2.21    0.18
  17  12  -1    1.79    0.57
  17  12  -1    1.75    0.24
 -16 -12   1    1.69    0.30
  16  12  -1    1.29    0.48
 -16  12   1    1.22    0.19
  16  12  -1    1.41    0.22
  16  12  -1    1.22    0.13
  15 -12  -1    1.69    0.14
 -15 -12   1    2.09    0.30
 -15  12   1    1.71    0.20
  15  12  -1    2.13    0.53
  15  12  -1    1.94    0.16
  15  12  -1    1.24    0.20
 -14 -12   1   -0.09    0.16
  14 -12  -1   -0.02    0.07
  14  12  -1   -0.10    0.12
  14  12  -1   -0.07    0.08
  14  12  -1   -0.36    0.25
 -14  12   1   -0.05    0.11
 -13 -12   1    1.52    0.25
  13 -12  -1    1.50    0.13
  13  12  -1    1.54    0.20
  13  12  -1    1.34    0.12
 -13  12   1    1.63    0.18
  13  12  -1    1.91    0.48
 -12 -12   1    0.07    0.06
 -12 -12   1   -0.02    0.15
  12 -12  -1   -0.04    0.06
  12  12  -1   -0.19    0.12
 -12  12   1    0.02    0.11
 -12  12   1    0.04    0.06
  12  12  -1    0.03    0.28
  12  12  -1    0.12    0.13
 -11 -12   1    0.41    0.17
  11 -12  -1    0.49    0.09
  11 -12  -1    0.55    0.08
 -11 -12   1    0.52    0.07
  11  12  -1    0.40    0.09
  11  12  -1    0.62    0.14
  11  12  -1    0.77    0.34
  11  12  -1    0.70    0.16
 -11  12   1    0.69    0.13
 -11  12   1    0.67    0.07
  10 -12  -1    7.19    0.23
 -10 -12   1    7.96    0.40
  10 -12  -1    7.20    0.27
  10  12  -1    7.60    0.26
  10  12  -1    7.30    0.25
  10  12  -1    7.00    0.32
 -10  12   1    7.35    0.23
  10  12  -1    6.20    0.66
  10  12  -1    7.33    0.36
   9 -12  -1    0.39    0.08
   9 -12  -1    0.31    0.06
  -9 -12   1    0.27    0.07
  -9 -12   1    0.17    0.14
   9  12  -1    0.43    0.08
   9  12  -1    0.28    0.07
   9  12  -1    0.24    0.14
   9  12  -1    0.62    0.30
   9  12  -1    0.15    0.12
  -9  12   1    0.41    0.06
  -8 -12   1   14.48    0.39
   8 -12  -1   13.34    0.43
   8 -12  -1   13.52    0.37
  -8 -12   1   13.86    0.53
  -8  12   1   13.91    0.37
   8  12  -1   13.62    0.83
   8  12  -1   13.73    0.38
   8  12  -1   13.84    0.51
   8  12  -1   14.07    0.39
   8  12  -1   13.99    0.46
   7 -12  -1    2.12    0.13
   7 -12  -1    2.34    0.12
   7 -12  -1    1.95    0.20
  -7 -12   1    2.06    0.12
   7  12  -1    2.29    0.18
   7  12  -1    2.64    0.41
   7  12  -1    2.24    0.12
  -7  12   1    2.13    0.11
   7  12  -1    2.05    0.13
   7  12  -1    2.21    0.22
  -6 -12   1    7.94    0.27
  -6 -12   1    8.54    0.25
   6 -12  -1    8.20    0.24
   6 -12  -1    8.54    0.36
   6  12  -1    8.43    0.25
   6  12  -1    8.63    0.37
   6  12  -1    8.37    0.60
   6  12  -1    8.37    0.25
   6  12  -1    8.94    0.24
  -6  12   1    8.19    0.24
   6  12  -1    8.24    0.32
   5 -12  -1    0.48    0.12
  -5 -12   1    0.53    0.06
  -5 -12   1    0.48    0.08
   5 -12  -1    0.48    0.07
   5 -12  -1    0.39    0.05
   5  12  -1    0.43    0.06
   5  12  -1    0.48    0.14
   5  12  -1    0.52    0.22
   5  12  -1    0.64    0.06
   5  12  -1    0.56    0.10
  -5  12   1    0.68    0.22
  -5  12   1    0.47    0.05
   5  12  -1    0.42    0.07
   4 -12  -1    2.85    0.21
   4 -12  -1    2.71    0.16
   4 -12  -1    2.47    0.13
  -4 -12   1    3.01    0.13
  -4 -12   1    2.86    0.12
   4 -12  -1    2.65    0.12
  -4 -12   1    2.88    0.15
  -4  12   1    2.16    0.31
   4  12  -1    2.77    0.22
   4  12  -1    2.78    0.37
   4  12  -1    2.78    0.12
   4  12  -1    3.08    0.12
  -4  12   1    2.76    0.11
   4  12  -1    2.86    0.13
   3 -12  -1    8.28    0.28
  -3 -12   1    8.53    0.27
  -3 -12   1    8.60    0.25
  -3 -12   1    8.68    0.25
  -3 -12   1    8.97    0.21
   3 -12  -1    8.51    0.33
   3 -12  -1    8.67    0.24
   3 -12  -1    8.32    0.25
   3  12  -1    8.52    0.25
  -3  12   1    8.48    0.24
   3  12  -1    9.19    0.56
   3  12  -1    8.10    0.36
   3  12  -1    8.75    0.25
  -3  12   1    9.02    0.52
  -3  12   1    8.34    0.24
   3  12  -1    8.14    0.24
   2 -12  -1    1.41    0.09
   2 -12  -1    1.68    0.13
   2 -12  -1    1.51    0.09
  -2 -12   1    1.44    0.09
  -2 -12   1    1.47    0.12
  -2 -12   1    1.48    0.11
   2 -12  -1    1.47    0.14
  -2 -12   1    1.55    0.07
  -2  12   1    1.43    0.09
   2  12  -1    1.52    0.09
  -2  12   1    1.09    0.24
   2  12  -1    1.43    0.10
  -2  12   1    1.50    0.09
   2  12  -1    1.73    0.19
   2  12  -1    1.58    0.10
   2  12  -1    1.58    0.29
   1 -12  -1    6.47    0.20
   1 -12  -1    6.94    0.27
  -1 -12   1    6.48    0.18
  -1 -12   1    6.16    0.23
  -1 -12   1    6.18    0.19
   1 -12  -1    6.25    0.19
   1 -12  -1    6.35    0.23
  -1 -12   1    6.59    0.22
  -1  12   1    6.36    0.19
  -1  12   1    6.36    0.19
   1  12  -1    6.40    0.20
   1  12  -1    6.78    0.33
   1  12  -1    6.67    0.46
  -1  12   1    6.61    0.45
   1  12  -1    6.18    0.19
   1  12  -1    6.04    0.19
   0 -12  -1    0.28    0.05
   0 -12  -1    0.38    0.08
   0 -12  -1    0.09    0.04
   0 -12  -1    0.13    0.08
   0 -12   1    0.29    0.07
   0 -12   1    0.20    0.05
   0 -12   1    0.13    0.08
   0 -12   1    0.20    0.04
   0  12   1    0.19    0.18
   0  12   1    0.27    0.05
   0  12  -1    0.32    0.06
   0  12  -1    0.28    0.05
   0  12   1    0.30    0.05
   0  12  -1    0.19    0.16
  -1 -12  -1    0.14    0.07
  -1 -12  -1    0.09    0.04
   1 -12   1    0.09    0.04
   1 -12   1    0.07    0.04
   1 -12   1    0.11    0.06
  -1 -12  -1    0.18    0.04
   1 -12   1    0.01    0.07
  -1 -12  -1    0.07    0.07
  -1  12  -1    0.10    0.05
   1  12   1    0.01    0.16
   1  12   1    0.16    0.05
  -1  12  -1    0.23    0.18
   1  12   1    0.10    0.04
  -1  12  -1    0.07    0.04
   2 -12   1    0.31    0.08
   2 -12   1    0.40    0.06
  -2 -12  -1    0.51    0.05
   2 -12   1    0.42    0.05
  -2 -12  -1    0.37    0.05
   2 -12   1    0.28    0.09
  -2 -12  -1    0.55    0.09
  -2 -12  -1    0.41    0.09
   2  12   1    0.47    0.05
   2  12   1    0.31    0.05
  -2  12  -1    0.36    0.18
   2  12   1    0.56    0.06
  -2  12  -1    0.36    0.05
   2  12   1    0.58    0.13
  -2  12  -1    0.25    0.06
   2  12   1    0.47    0.20
  -3 -12  -1    3.98    0.12
   3 -12   1    3.70    0.18
   3 -12   1    3.68    0.22
  -3 -12  -1    3.79    0.18
  -3 -12  -1    3.75    0.18
   3 -12   1    3.70    0.14
  -3 -12  -1    3.84    0.14
   3  12   1    4.12    0.15
   3  12   1    3.80    0.25
  -3  12  -1    4.02    0.40
   3  12   1    4.09    0.43
   3  12   1    3.95    0.13
  -3  12  -1    3.84    0.13
  -3  12  -1    3.65    0.14
   3  12   1    3.85    0.14
  -4 -12  -1    5.62    0.18
  -4 -12  -1    5.45    0.22
   4 -12   1    5.36    0.17
  -4 -12  -1    5.56    0.21
   4  12   1    5.30    0.18
   4  12   1    5.27    0.23
   4  12   1    5.47    0.52
   4  12   1    5.92    0.29
  -4  12  -1    5.23    0.42
  -4  12  -1    5.32    0.17
   4  12   1    5.74    0.16
   4  12   1    5.41    0.18
  -5 -12  -1    0.63    0.07
  -5 -12  -1    0.64    0.10
   5 -12   1    0.61    0.06
   5  12   1    0.68    0.14
  -5  12  -1    0.80    0.23
   5  12   1    0.72    0.05
   5  12   1    0.69    0.11
   5  12   1    0.73    0.25
  -5  12  -1    0.65    0.06
   5  12   1    0.53    0.07
   5  12   1    0.62    0.07
   6 -12   1   10.24    0.29
  -6 -12  -1   10.36    0.32
  -6 -12  -1   10.14    0.30
  -6  12  -1   10.23    0.28
   6  12   1   10.23    0.40
   6  12   1   10.04    0.35
   6  12   1   10.51    0.30
   6  12   1    9.74    0.66
   6  12   1   10.00    0.29
   7 -12   1    4.20    0.18
  -7 -12  -1    4.24    0.30
   7 -12   1    4.39    0.16
  -7 -12  -1    4.51    0.17
   7  12   1    4.27    0.17
   7  12   1    4.10    0.27
   7  12   1    4.22    0.17
   7  12   1    4.46    0.23
  -7  12  -1    4.41    0.16
   7  12   1    4.33    0.52
   8 -12   1    1.76    0.13
   8 -12   1    2.12    0.11
  -8 -12  -1    1.89    0.24
  -8 -12  -1    2.13    0.14
   8  12   1    2.39    0.20
   8  12   1    1.97    0.20
  -8  12  -1    2.15    0.11
   8  12   1    1.58    0.37
   8  12   1    1.91    0.13
   8  12   1    1.93    0.13
   9 -12   1    0.21    0.08
  -9 -12  -1    0.10    0.14
   9 -12   1    0.19    0.06
  -9 -12  -1    0.29    0.07
  -9 -12  -1    0.29    0.07
  -9  12  -1    0.43    0.12
   9  12   1    0.22    0.07
   9  12   1    0.21    0.11
   9  12   1    0.08    0.12
   9  12   1    0.25    0.08
  -9  12  -1    0.19    0.06
   9  12   1    0.33    0.28
  10 -12   1    0.87    0.10
 -10 -12  -1    1.07    0.21
 -10 -12  -1    0.99    0.09
  10 -12   1    0.96    0.08
 -10 -12  -1    1.02    0.09
 -10 -12  -1    0.86    0.09
  10  12   1    1.07    0.16
 -10  12  -1    1.07    0.15
  10  12   1    0.86    0.15
  10  12   1    0.68    0.09
 -10  12  -1    0.86    0.08
  10  12   1    1.52    0.39
 -11 -12  -1   11.96    0.32
  11 -12   1   11.05    0.39
  11 -12   1   11.84    0.34
 -11 -12  -1   11.78    0.35
 -11 -12  -1   11.87    0.54
  11  12   1   12.30    0.44
  11  12   1   10.98    0.83
  11  12   1   11.33    0.43
 -11  12  -1   11.25    0.33
 -11  12  -1   12.49    0.44
  12 -12   1    3.32    0.16
 -12 -12  -1    3.27    0.15
 -12 -12  -1    3.90    0.36
 -12  12  -1    3.09    0.15
  12  12   1    3.12    0.24
 -12  12  -1    3.60    0.24
  12  12   1    3.81    0.60
 -13 -12  -1   -0.08    0.07
 -13 -12  -1   -0.08    0.17
 -13  12  -1   -0.03    0.11
 -13  12  -1   -0.07    0.06
  13  12   1    0.53    0.36
  13  12   1    0.13    0.13
 -14 -12  -1    4.61    0.42
  14  12   1    4.39    0.21
  14  12   1    3.89    0.64
  14  12   1    3.68    0.28
 -14  12  -1    4.22    0.28
 -15 -12  -1    2.69    0.34
 -15  12  -1    3.38    0.26
  15  12   1    3.08    0.62
  15  12   1    2.92    0.27
  15  12   1    2.56    0.18
 -16 -12  -1    6.79    0.49
  16  12   1    5.45    0.35
  16  12   1    6.11    0.27
 -16  12  -1    5.92    0.35
 -17 -12  -1    1.14    0.29
  17  12   1    1.15    0.22
 -17  12  -1    1.83    0.23
 -18 -12  -1    3.25    0.42
 -19 -12  -1    0.94    0.32
  18 -13  -1    0.14    0.22
  17 -13  -1    0.35    0.22
 -17 -13   1   -0.01    0.21
  17  13  -1    0.26    0.42
  17  13  -1    0.46    0.19
 -17  13   1    0.34    0.15
  16 -13  -1    2.19    0.31
 -16 -13   1    2.04    0.31
  16  13  -1    2.86    0.63
 -16  13   1    2.22    0.23
  16  13  -1    2.59    0.28
 -15 -13   1    0.14    0.20
  15 -13  -1    0.16    0.19
 -15  13   1    0.28    0.14
  15  13  -1    0.47    0.40
  15  13  -1    0.13    0.15
  14 -13  -1    0.14    0.17
 -14 -13   1    0.09    0.18
  14 -13  -1    0.05    0.08
 -14  13   1   -0.02    0.12
  14  13  -1   -0.13    0.09
  14  13  -1   -0.17    0.32
  14  13  -1    0.17    0.15
 -13 -13   1   -0.02    0.17
  13 -13  -1    0.32    0.08
  13  13  -1    0.50    0.15
  13  13  -1   -0.04    0.29
 -13  13   1    0.18    0.12
  13  13  -1    0.21    0.10
 -12 -13   1    0.00    0.15
  12 -13  -1    0.04    0.07
  12  13  -1    0.20    0.32
  12  13  -1    0.17    0.13
  12  13  -1   -0.04    0.07
 -12  13   1    0.15    0.11
  12  13  -1    0.04    0.14
  12  13  -1    0.09    0.09
 -11 -13   1    5.90    0.37
  11 -13  -1    5.98    0.21
  11  13  -1    6.92    0.74
  11  13  -1    6.27    0.35
 -11  13   1    6.15    0.21
  11  13  -1    5.99    0.23
  11  13  -1    6.20    0.23
 -11  13   1    5.92    0.29
  11  13  -1    6.29    0.31
  10 -13  -1    0.71    0.10
 -10 -13   1    0.66    0.18
  10 -13  -1    0.69    0.17
  10 -13  -1    0.55    0.07
  10  13  -1    0.55    0.10
  10  13  -1    0.59    0.09
  10  13  -1    0.33    0.29
 -10  13   1    0.43    0.07
  10  13  -1    0.54    0.16
  10  13  -1    0.47    0.14
  -9 -13   1    0.17    0.15
   9 -13  -1    0.05    0.06
   9 -13  -1    0.11    0.14
   9 -13  -1    0.10    0.07
  -9  13   1    0.08    0.06
   9  13  -1    0.04    0.07
   9  13  -1   -0.10    0.12
   9  13  -1    0.13    0.11
   9  13  -1    0.19    0.27
   9  13  -1    0.04    0.07
   8 -13  -1    5.92    0.33
   8 -13  -1    5.74    0.19
  -8 -13   1    5.89    0.21
   8 -13  -1    5.31    0.23
   8  13  -1    5.58    0.33
   8  13  -1    5.84    0.21
   8  13  -1    6.09    0.62
  -8  13   1    5.89    0.19
   8  13  -1    6.00    0.21
   8  13  -1    5.89    0.28
   7 -13  -1    3.19    0.13
   7 -13  -1    2.34    0.23
   7 -13  -1    2.95    0.15
  -7 -13   1    2.96    0.17
  -7 -13   1    2.97    0.14
   7 -13  -1    2.74    0.15
   7  13  -1    2.89    0.26
  -7  13   1    3.16    0.13
   7  13  -1    2.71    0.15
   7  13  -1    2.09    0.40
   7  13  -1    2.87    0.20
   7  13  -1    3.04    0.14
   6 -13  -1    0.54    0.08
   6 -13  -1    0.46    0.14
  -6 -13   1    0.49    0.09
   6 -13  -1    0.54    0.06
  -6 -13   1    0.56    0.07
   6  13  -1    0.64    0.06
   6  13  -1    0.46    0.14
   6  13  -1    0.53    0.07
  -6  13   1    0.84    0.25
   6  13  -1    0.61    0.27
   6  13  -1    0.48    0.12
   6  13  -1    0.38    0.08
  -6  13   1    0.60    0.06
   5 -13  -1    4.33    0.16
  -5 -13   1    4.59    0.20
   5 -13  -1    4.46    0.18
   5 -13  -1    3.96    0.25
   5 -13  -1    4.28    0.20
  -5 -13   1    4.56    0.17
  -5  13   1    5.00    0.47
   5  13  -1    5.05    0.31
   5  13  -1    4.31    0.17
   5  13  -1    4.72    0.16
   5  13  -1    4.13    0.22
   5  13  -1    5.06    0.52
   5  13  -1    4.45    0.17
  -5  13   1    4.50    0.15
  -4 -13   1    0.10    0.05
   4 -13  -1    0.00    0.07
   4 -13  -1    0.04    0.05
   4 -13  -1    0.08    0.10
  -4 -13   1    0.02    0.05
   4 -13  -1    0.01    0.06
  -4 -13   1   -0.01    0.07
   4  13  -1    0.10    0.05
  -4  13   1    0.00    0.16
   4  13  -1   -0.02    0.06
   4  13  -1   -0.09    0.18
  -4  13   1    0.12    0.05
  -4  13   1    0.02    0.05
   4  13  -1   -0.05    0.11
   4  13  -1    0.01    0.05
   3 -13  -1   11.07    0.34
   3 -13  -1   10.65    0.39
   3 -13  -1   10.71    0.31
  -3 -13   1   11.28    0.31
  -3 -13   1   11.50    0.27
  -3 -13   1   11.32    0.33
   3 -13  -1   10.69    0.30
  -3 -13   1   11.61    0.32
  -3  13   1   11.01    0.30
  -3  13   1   11.09    0.61
   3  13  -1   10.93    0.30
   3  13  -1   10.76    0.64
  -3  13   1   11.01    0.29
   3  13  -1   11.19    0.31
   3  13  -1   10.96    0.45
   3  13  -1   11.27    0.31
   2 -13  -1    6.02    0.19
   2 -13  -1    5.77    0.19
   2 -13  -1    5.45    0.26
  -2 -13   1    5.75    0.19
   2 -13  -1    5.52    0.23
  -2 -13   1    6.12    0.16
  -2 -13   1    5.94    0.22
  -2 -13   1    5.76    0.22
  -2  13   1    5.77    0.18
   2  13  -1    5.88    0.20
   2  13  -1    5.71    0.19
  -2  13   1    5.82    0.18
  -2  13   1    6.59    0.47
   2  13  -1    5.56    0.31
   2  13  -1    5.44    0.46
   2  13  -1    5.90    0.19
  -1 -13   1   13.30    0.37
   1 -13  -1   12.81    0.35
  -1 -13   1   13.29    0.38
   1 -13  -1   13.29    0.38
  -1 -13   1   13.03    0.33
   1 -13  -1   13.00    0.42
   1 -13  -1   13.32    0.34
  -1 -13   1   13.16    0.35
   1  13  -1   13.46    0.51
   1  13  -1   12.11    0.66
  -1  13   1   12.73    0.66
  -1  13   1   13.22    0.34
  -1  13   1   13.19    0.35
   1  13  -1   13.35    0.35
   1  13  -1   13.15    0.36
   1  13  -1   13.35    0.34
   0 -13  -1    8.53    0.30
   0 -13  -1    8.09    0.24
   0 -13   1    8.03    0.26
   0 -13   1    8.31    0.29
   0 -13   1    8.21    0.22
   0 -13  -1    8.14    0.28
   0 -13  -1    8.26    0.23
   0 -13   1    8.12    0.24
   0  13   1    7.83    0.24
   0  13  -1    8.40    0.24
   0  13   1    8.10    0.53
   0  13   1    8.12    0.23
   0  13  -1    8.37    0.24
   0  13  -1    7.76    0.52
   1 -13   1   14.07    0.36
  -1 -13  -1   13.81    0.38
  -1 -13  -1   13.83    0.40
   1 -13   1   14.50    0.38
  -1 -13  -1   14.78    0.43
   1 -13   1   14.40    0.43
   1 -13   1   14.09    0.39
  -1 -13  -1   14.31    0.36
   1  13   1   14.21    0.38
   1  13   1   14.56    0.37
  -1  13  -1   13.90    0.36
  -1  13  -1   13.78    0.37
  -1  13  -1   15.27    0.72
   1  13   1   13.71    0.71
   2 -13   1    0.37    0.10
   2 -13   1    0.36    0.06
  -2 -13  -1    0.32    0.06
  -2 -13  -1    0.36    0.09
  -2 -13  -1    0.37    0.09
  -2 -13  -1    0.35    0.05
   2 -13   1    0.32    0.05
   2 -13   1    0.29    0.08
  -2  13  -1    0.40    0.06
   2  13   1    0.36    0.21
  -2  13  -1    0.41    0.20
  -2  13  -1    0.40    0.05
   2  13   1    0.45    0.06
   2  13   1    0.62    0.14
   2  13   1    0.36    0.07
   2  13   1    0.33    0.06
  -3 -13  -1    4.73    0.14
   3 -13   1    4.83    0.17
  -3 -13  -1    4.36    0.20
  -3 -13  -1    4.64    0.17
  -3 -13  -1    5.04    0.21
   3 -13   1    4.58    0.20
   3 -13   1    4.70    0.25
   3 -13   1    4.40    0.16
   3  13   1    4.69    0.16
  -3  13  -1    4.72    0.16
   3  13   1    4.73    0.16
   3  13   1    4.54    0.47
   3  13   1    4.69    0.28
  -3  13  -1    4.63    0.44
   3  13   1    4.60    0.17
  -3  13  -1    4.60    0.16
   4 -13   1    4.62    0.20
   4 -13   1    4.66    0.16
   4 -13   1    5.02    0.27
  -4 -13  -1    5.01    0.20
  -4 -13  -1    4.79    0.21
  -4 -13  -1    4.80    0.17
   4  13   1    4.44    0.27
   4  13   1    4.67    0.17
  -4  13  -1    4.84    0.16
   4  13   1    4.62    0.17
  -4  13  -1    4.91    0.46
   4  13   1    4.93    0.16
   4  13   1    4.51    0.49
  -5 -13  -1    4.46    0.20
   5 -13   1    4.27    0.16
  -5 -13  -1    4.54    0.17
   5  13   1    4.76    0.17
   5  13   1    4.25    0.27
   5  13   1    4.75    0.14
   5  13   1    4.78    0.24
   5  13   1    4.51    0.17
  -5  13  -1    4.48    0.16
  -5  13  -1    4.49    0.46
   5  13   1    5.28    0.55
  -6 -13  -1    1.45    0.11
  -6 -13  -1    1.42    0.13
   6 -13   1    1.48    0.10
   6  13   1    1.46    0.11
   6  13   1    1.27    0.18
   6  13   1    1.49    0.11
   6  13   1    1.39    0.33
  -6  13  -1    1.43    0.10
   6  13   1    1.34    0.15
  -7 -13  -1    5.22    0.24
   7 -13   1    5.05    0.21
   7 -13   1    5.09    0.18
  -7 -13  -1    5.52    0.20
   7  13   1    5.28    0.26
   7  13   1    4.68    0.19
  -7  13  -1    4.85    0.18
   7  13   1    4.89    0.56
   7  13   1    5.79    0.32
   7  13   1    5.55    0.20
   8 -13   1    5.70    0.20
  -8 -13  -1    6.01    0.37
   8 -13   1    5.73    0.23
  -8 -13  -1    5.84    0.21
   8  13   1    6.54    0.67
   8  13   1    5.67    0.21
   8  13   1    5.98    0.33
   8  13   1    6.03    0.21
   8  13   1    5.35    0.27
  -8  13  -1    5.58    0.19
  -9 -13  -1    3.05    0.15
   9 -13   1    2.92    0.16
   9 -13   1    2.93    0.14
  -9 -13  -1    2.97    0.29
   9  13   1    2.87    0.16
  -9  13  -1    2.89    0.14
   9  13   1    2.57    0.24
   9  13   1    2.75    0.22
  -9  13  -1    3.08    0.21
   9  13   1    3.09    0.16
   9  13   1    2.83    0.48
  10 -13   1    6.06    0.21
 -10 -13  -1    5.95    0.38
 -10 -13  -1    5.82    0.22
  10 -13   1    6.25    0.25
  10  13   1    6.04    0.23
  10  13   1    6.19    0.23
  10  13   1    5.88    0.32
  10  13   1    5.14    0.64
 -10  13  -1    5.87    0.29
 -10  13  -1    5.83    0.21
  10  13   1    6.22    0.31
 -11 -13  -1    9.79    0.50
  11 -13   1   10.20    0.31
 -11 -13  -1   10.04    0.29
 -11  13  -1   10.63    0.42
 -11  13  -1   10.54    0.31
  11  13   1   10.76    0.83
  11  13   1   10.67    0.33
  11  13   1    9.61    0.40
  11  13   1   10.17    0.33
 -12 -13  -1    0.19    0.07
 -12 -13  -1    0.11    0.18
  12  13   1    0.14    0.08
 -12  13  -1    0.19    0.07
  12  13   1    0.17    0.30
 -12  13  -1    0.32    0.13
  12  13   1    0.05    0.12
 -13 -13  -1    4.03    0.38
  13  13   1    4.28    0.29
  13  13   1    4.27    0.21
 -13  13  -1    4.27    0.19
  13  13   1    4.96    0.69
 -13  13  -1    4.39    0.28
 -14 -13  -1   -0.04    0.18
  14  13   1    0.28    0.35
 -14  13  -1    0.09    0.13
  14  13   1    0.19    0.15
 -15 -13  -1    1.26    0.28
  15  13   1    1.16    0.21
 -15  13  -1    1.40    0.20
  15  13   1    1.15    0.49
 -16 -13  -1    0.06    0.20
  16  13   1    0.31    0.17
 -16  13  -1    0.09    0.15
 -17 -13  -1    0.73    0.27
  17  13   1    0.32    0.18
 -17  13  -1    0.42    0.17
 -18 -13  -1    0.58    0.28
  18  14  -1    6.02    0.28
  17 -14  -1    0.93    0.26
  17 -14  -1    1.17    0.16
  17  14  -1    0.77    0.13
 -17  14   1    1.33    0.21
  16 -14  -1    5.83    0.43
 -16 -14   1    6.52    0.48
  16  14  -1    6.48    0.28
 -16  14   1    7.14    0.38
  16  14  -1    7.61    0.94
  16  14  -1    6.45    0.29
  16  14  -1    7.60    0.41
  15 -14  -1    0.28    0.19
 -15 -14   1    0.15    0.21
 -15  14   1   -0.10    0.13
  15  14  -1   -0.27    0.34
  15  14  -1    0.02    0.10
  15  14  -1   -0.05    0.10
  15  14  -1   -0.05    0.15
  14 -14  -1    1.15    0.24
 -14 -14   1    1.29    0.26
  14  14  -1    1.20    0.45
  14  14  -1    1.11    0.13
  14  14  -1    1.05    0.20
  14  14  -1    1.08    0.12
 -14  14   1    1.40    0.20
  13 -14  -1    1.92    0.14
  13 -14  -1    1.61    0.25
 -13 -14   1    1.23    0.25
 -13  14   1    1.66    0.20
  13  14  -1    1.74    0.15
  13  14  -1    1.20    0.19
  13  14  -1    1.57    0.14
  13  14  -1    1.27    0.44
 -12 -14   1    4.44    0.34
  12 -14  -1    4.30    0.34
  12 -14  -1    4.39    0.19
  12  14  -1    4.18    0.20
  12  14  -1    4.47    0.64
 -12  14   1    4.54    0.28
  12  14  -1    4.41    0.21
  12  14  -1    4.64    0.29
  11 -14  -1    0.20    0.07
 -11 -14   1    0.41    0.17
  11 -14  -1    0.52    0.18
 -11  14   1    0.34    0.12
  11  14  -1    0.31    0.33
 -11  14   1    0.21    0.07
  11  14  -1    0.29    0.13
  11  14  -1    0.09    0.08
  11  14  -1    0.07    0.15
  11  14  -1    0.17    0.08
  10 -14  -1    0.52    0.17
 -10 -14   1    0.31    0.16
  10 -14  -1    0.30    0.07
  10  14  -1    0.55    0.14
  10  14  -1    0.53    0.17
 -10  14   1    0.31    0.07
  10  14  -1    0.97    0.37
  10  14  -1    0.30    0.09
  10  14  -1    0.25    0.08
   9 -14  -1    2.51    0.16
   9 -14  -1    2.24    0.24
   9 -14  -1    2.22    0.13
   9 -14  -1    2.35    0.15
   9  14  -1    2.58    0.21
   9  14  -1    2.68    0.47
   9  14  -1    2.51    0.15
   9  14  -1    2.23    0.15
  -9  14   1    2.32    0.13
   9  14  -1    2.65    0.26
   8 -14  -1    6.89    0.27
   8 -14  -1    6.89    0.26
   8 -14  -1    7.10    0.22
   8 -14  -1    6.73    0.36
   8  14  -1    6.51    0.31
   8  14  -1    7.16    0.24
  -8  14   1    6.85    0.22
   8  14  -1    7.91    0.66
   8  14  -1    6.75    0.24
   8  14  -1    7.51    0.39
  -7 -14   1    2.27    0.16
   7 -14  -1    2.16    0.12
   7 -14  -1    2.02    0.14
   7 -14  -1    2.34    0.24
   7  14  -1    1.86    0.13
  -7  14   1    1.93    0.12
   7  14  -1    1.89    0.18
   7  14  -1    1.97    0.13
   7  14  -1    1.52    0.22
   7  14  -1    2.08    0.42
   6 -14  -1   10.83    0.36
  -6 -14   1   11.61    0.35
   6 -14  -1   11.05    0.34
   6 -14  -1   10.69    0.31
   6 -14  -1   11.68    0.45
  -6 -14   1   11.83    0.33
   6  14  -1   11.93    0.31
  -6  14   1   11.40    0.66
   6  14  -1   11.61    0.75
   6  14  -1   11.12    0.32
  -6  14   1   10.64    0.31
   6  14  -1   11.27    0.33
   6  14  -1   11.45    0.48
   6  14  -1   10.40    0.39
  -5 -14   1    1.78    0.14
   5 -14  -1    1.79    0.15
   5 -14  -1    1.67    0.10
  -5 -14   1    1.68    0.11
   5 -14  -1    1.67    0.12
   5 -14  -1    1.87    0.20
   5  14  -1    1.82    0.11
   5  14  -1    1.71    0.11
   5  14  -1    1.42    0.20
  -5  14   1    1.76    0.10
  -5  14   1    1.94    0.33
   5  14  -1    1.51    0.12
   5  14  -1    1.39    0.34
  -4 -14   1    5.27    0.22
   4 -14  -1    5.12    0.18
   4 -14  -1    5.80    0.23
   4 -14  -1    4.67    0.27
   4 -14  -1    5.31    0.20
  -4 -14   1    5.27    0.19
   4  14  -1    5.21    0.32
  -4  14   1    5.20    0.18
   4  14  -1    5.29    0.18
  -4  14   1    5.19    0.17
   4  14  -1    5.39    0.19
  -4  14   1    5.21    0.49
   4  14  -1    5.50    0.19
   4  14  -1    4.42    0.49
   3 -14  -1    2.28    0.12
  -3 -14   1    2.24    0.14
   3 -14  -1    2.04    0.15
  -3 -14   1    1.99    0.12
  -3 -14   1    2.22    0.15
   3 -14  -1    2.16    0.11
   3 -14  -1    2.09    0.19
  -3  14   1    2.16    0.11
  -3  14   1    1.98    0.33
   3  14  -1    2.41    0.24
   3  14  -1    1.87    0.35
   3  14  -1    2.01    0.12
   3  14  -1    2.13    0.12
  -3  14   1    2.15    0.11
   3  14  -1    2.01    0.12
  -2 -14   1    4.09    0.19
   2 -14  -1    4.11    0.21
   2 -14  -1    3.98    0.16
  -2 -14   1    4.13    0.15
  -2 -14   1    3.97    0.19
   2 -14  -1    4.09    0.15
   2 -14  -1    3.91    0.23
  -2 -14   1    4.09    0.13
  -2  14   1    4.19    0.15
  -2  14   1    3.85    0.43
   2  14  -1    4.30    0.16
   2  14  -1    4.27    0.30
   2  14  -1    4.12    0.17
   2  14  -1    3.70    0.15
  -2  14   1    4.04    0.15
   2  14  -1    3.83    0.45
   1 -14  -1    0.99    0.09
  -1 -14   1    0.96    0.07
  -1 -14   1    0.80    0.07
   1 -14  -1    1.10    0.14
   1 -14  -1    1.04    0.12
   1 -14  -1    1.06    0.08
  -1 -14   1    1.00    0.11
  -1 -14   1    0.98    0.12
   1  14  -1    0.91    0.08
  -1  14   1    1.07    0.08
   1  14  -1    0.97    0.09
   1  14  -1    1.40    0.30
   1  14  -1    1.13    0.09
   1  14  -1    1.27    0.20
  -1  14   1    0.84    0.07
  -1  14   1    0.84    0.25
   0 -14  -1   11.41    0.35
   0 -14   1   11.21    0.29
   0 -14   1   11.00    0.31
   0 -14   1   10.98    0.36
   0 -14  -1   11.19    0.38
   0 -14  -1   10.56    0.31
   0 -14   1   11.40    0.34
   0 -14  -1   11.49    0.30
   0  14   1   10.95    0.64
   0  14  -1   11.26    0.64
   0  14  -1   11.62    0.31
   0  14  -1   10.79    0.30
   0  14   1   11.36    0.30
   0  14   1   10.88    0.31
   1 -14   1    3.81    0.21
   1 -14   1    3.49    0.14
   1 -14   1    3.66    0.19
  -1 -14  -1    3.61    0.19
  -1 -14  -1    3.69    0.13
   1 -14   1    3.68    0.14
  -1 -14  -1    3.85    0.19
  -1 -14  -1    3.58    0.15
  -1  14  -1    3.64    0.14
   1  14   1    3.61    0.14
   1  14   1    3.79    0.15
  -1  14  -1    3.61    0.15
  -1  14  -1    3.55    0.42
   1  14   1    3.89    0.15
   1  14   1    3.02    0.40
   2 -14   1   17.06    0.47
   2 -14   1   16.82    0.52
   2 -14   1   16.82    0.44
  -2 -14  -1   17.49    0.49
  -2 -14  -1   17.81    0.42
  -2 -14  -1   17.56    0.48
  -2 -14  -1   17.31    0.46
   2 -14   1   17.17    0.45
  -2  14  -1   16.61    0.45
  -2  14  -1   17.12    0.43
   2  14   1   17.26    0.60
   2  14   1   17.31    0.44
   2  14   1   17.45    0.44
  -2  14  -1   17.29    0.80
   2  14   1   17.45    0.84
   2  14   1   17.48    0.45
  -3 -14  -1    4.36    0.20
  -3 -14  -1    4.24    0.14
   3 -14   1    4.34    0.16
   3 -14   1    4.04    0.16
  -3 -14  -1    4.21    0.20
   3 -14   1    4.15    0.24
   3 -14   1    4.11    0.20
  -3 -14  -1    4.33    0.16
   3  14   1    4.26    0.15
   3  14   1    4.65    0.50
   3  14   1    4.00    0.28
  -3  14  -1    3.64    0.42
  -3  14  -1    4.36    0.16
  -3  14  -1    4.37    0.16
   3  14   1    4.11    0.16
   3  14   1    4.44    0.16
   4 -14   1   15.10    0.44
  -4 -14  -1   15.43    0.43
   4 -14   1   15.45    0.41
   4 -14   1   15.85    0.42
  -4 -14  -1   15.37    0.44
  -4 -14  -1   15.90    0.42
   4 -14   1   14.72    0.51
   4  14   1   14.52    0.81
  -4  14  -1   15.84    0.41
   4  14   1   15.29    0.56
   4  14   1   15.69    0.42
   4  14   1   15.80    0.41
  -4  14  -1   16.06    0.77
   4  14   1   15.81    0.39
  -5 -14  -1    5.72    0.25
   5 -14   1    5.73    0.19
   5 -14   1    5.96    0.30
  -5 -14  -1    5.90    0.20
   5  14   1    5.74    0.32
   5  14   1    5.64    0.57
   5  14   1    5.49    0.20
  -5  14  -1    5.67    0.48
  -5  14  -1    5.88    0.19
   5  14   1    5.92    0.21
  -6 -14  -1   18.81    0.51
   6 -14   1   19.12    0.50
  -6 -14  -1   18.84    0.52
   6  14   1   18.88    0.57
   6  14   1   17.37    0.94
   6  14   1   20.05    0.65
  -6  14  -1   18.96    0.49
   6  14   1   18.84    0.49
   6  14   1   19.45    0.51
   7 -14   1    0.12    0.06
  -7 -14  -1   -0.05    0.09
  -7 -14  -1    0.10    0.06
   7  14   1    0.08    0.11
   7  14   1    0.10    0.08
   7  14   1    0.15    0.28
   7  14   1    0.09    0.07
  -7  14  -1    0.09    0.06
   7  14   1    0.18    0.14
   8 -14   1    0.81    0.10
   8 -14   1    0.77    0.08
  -8 -14  -1    0.72    0.09
   8  14   1    0.92    0.18
   8  14   1    0.81    0.10
   8  14   1    0.77    0.09
   8  14   1    1.33    0.37
  -8  14  -1    0.84    0.08
   8  14   1    1.01    0.15
  -9 -14  -1    0.69    0.20
  -9 -14  -1    0.50    0.09
   9 -14   1    0.51    0.09
   9 -14   1    0.49    0.07
  -9  14  -1    0.48    0.13
  -9  14  -1    0.51    0.07
   9  14   1    0.74    0.17
   9  14   1    0.21    0.30
   9  14   1    0.71    0.15
   9  14   1    0.55    0.09
   9  14   1    0.54    0.09
  10 -14   1    1.27    0.10
 -10 -14  -1    1.26    0.24
 -10  14  -1    1.40    0.17
  10  14   1    1.65    0.43
  10  14   1    0.90    0.11
  10  14   1    1.07    0.17
 -10  14  -1    1.07    0.09
  10  14   1    0.92    0.11
  10  14   1    1.35    0.20
 -11 -14  -1    1.11    0.24
 -11  14  -1    1.24    0.10
  11  14   1    1.10    0.11
  11  14   1    1.16    0.17
 -11  14  -1    1.18    0.17
  11  14   1    1.22    0.12
  11  14   1    1.05    0.39
 -12 -14  -1   -0.09    0.16
 -12  14  -1   -0.01    0.07
  12  14   1   -0.03    0.08
  12  14   1    0.25    0.33
  12  14   1    0.16    0.14
  12  14   1   -0.12    0.09
 -12  14  -1    0.08    0.12
 -13 -14  -1    3.35    0.35
  13  14   1    3.18    0.19
  13  14   1    3.40    0.26
  13  14   1    3.45    0.19
 -13  14  -1    3.29    0.27
  13  14   1    3.12    0.60
 -14 -14  -1    5.45    0.44
  14  14   1    4.33    0.70
  14  14   1    5.76    0.25
  14  14   1    6.02    0.34
  14  14   1    5.95    0.25
 -14  14  -1    5.67    0.34
 -15 -14  -1    0.03    0.19
  15  14   1    0.10    0.11
 -15  14  -1   -0.24    0.13
  15  14   1   -0.03    0.09
  15  14   1    0.09    0.16
 -16 -14  -1    0.53    0.25
 -16  14  -1    0.34    0.17
  16  14   1    0.25    0.17
 -17 -14  -1    0.64    0.26
 -17  14  -1    0.51    0.19
  17 -15  -1    0.33    0.23
  17  15  -1    0.10    0.12
 -17  15   1    0.27    0.17
  16 -15  -1    3.27    0.22
  16 -15  -1    3.26    0.36
  16  15  -1    3.30    0.21
 -16  15   1    3.59    0.30
  15 -15  -1    1.22    0.15
  15 -15  -1    1.02    0.25
 -15 -15   1    0.74    0.24
  15  15  -1    1.13    0.15
  15  15  -1    0.89    0.20
  15  15  -1    0.84    0.13
 -15  15   1    1.13    0.19
  15  15  -1    0.87    0.48
 -14 -15   1    0.02    0.18
  14 -15  -1   -0.11    0.11
  14 -15  -1    0.04    0.19
  14  15  -1   -0.08    0.10
  14  15  -1   -0.16    0.14
  14  15  -1   -0.16    0.35
  14  15  -1   -0.08    0.09
 -14  15   1   -0.07    0.13
 -13 -15   1    0.86    0.23
  13 -15  -1    0.66    0.21
  13 -15  -1    0.68    0.12
  13  15  -1    0.64    0.12
  13  15  -1    0.97    0.42
 -13  15   1    0.97    0.17
  13  15  -1    0.83    0.11
  13  15  -1    0.76    0.18
  12 -15  -1    1.20    0.23
  12 -15  -1    1.28    0.14
 -12 -15   1    1.37    0.25
  12 -15  -1    1.24    0.11
 -12  15   1    1.37    0.19
  12  15  -1    1.23    0.19
  12  15  -1    1.03    0.13
  12  15  -1    0.49    0.37
  12  15  -1    0.90    0.11
  11 -15  -1    2.99    0.15
  11 -15  -1    2.90    0.19
  11 -15  -1    2.53    0.28
  11  15  -1    2.79    0.18
  11  15  -1    3.35    0.56
  11  15  -1    2.78    0.18
 -11  15   1    2.84    0.24
  11  15  -1    2.48    0.27
  11  15  -1    2.74    0.24
  10 -15  -1    0.03    0.09
  10 -15  -1   -0.09    0.07
  10 -15  -1    0.04    0.14
  10  15  -1   -0.07    0.07
  10  15  -1   -0.11    0.15
  10  15  -1    0.13    0.13
  10  15  -1   -0.08    0.08
 -10  15   1    0.04    0.06
  10  15  -1   -0.22    0.28
   9 -15  -1    5.38    0.20
   9 -15  -1    5.46    0.23
   9 -15  -1    5.24    0.35
  -9  15   1    5.39    0.19
   9  15  -1    5.00    0.34
   9  15  -1    5.14    0.22
   9  15  -1    6.26    0.70
   9  15  -1    5.69    0.29
   9  15  -1    5.43    0.21
   8 -15  -1    0.03    0.08
   8 -15  -1   -0.01    0.14
   8 -15  -1   -0.04    0.06
   8  15  -1   -0.17    0.24
   8  15  -1   -0.16    0.11
   8  15  -1   -0.03    0.08
   8  15  -1    0.03    0.07
  -8  15   1   -0.06    0.06
   8  15  -1   -0.22    0.13
   7 -15  -1    0.84    0.10
   7 -15  -1    0.83    0.08
   7 -15  -1    0.68    0.17
  -7 -15   1    0.87    0.12
   7 -15  -1    1.08    0.14
   7  15  -1    0.86    0.09
   7  15  -1    0.95    0.10
   7  15  -1    0.90    0.32
   7  15  -1    0.99    0.15
  -7  15   1    0.79    0.08
   7  15  -1    0.85    0.19
  -6 -15   1    2.05    0.16
   6 -15  -1    1.76    0.22
   6 -15  -1    1.65    0.11
   6 -15  -1    1.61    0.16
   6 -15  -1    1.68    0.13
   6  15  -1    1.61    0.12
  -6  15   1    1.59    0.33
   6  15  -1    1.56    0.24
   6  15  -1    1.83    0.40
  -6  15   1    1.75    0.11
   6  15  -1    1.86    0.13
   5 -15  -1    8.74    0.32
  -5 -15   1    8.89    0.27
   5 -15  -1    8.16    0.39
  -5 -15   1    8.38    0.30
   5 -15  -1    8.94    0.26
   5 -15  -1    8.47    0.28
  -5  15   1    8.43    0.26
   5  15  -1    9.11    0.26
   5  15  -1    8.55    0.27
  -5  15   1    8.69    0.59
   5  15  -1    8.81    0.27
   5  15  -1    8.37    0.64
   5  15  -1    8.52    0.42
  -4 -15   1    0.50    0.10
   4 -15  -1    0.49    0.11
  -4 -15   1    0.42    0.07
   4 -15  -1    0.55    0.07
   4 -15  -1    0.41    0.14
   4 -15  -1    0.40    0.08
  -4  15   1    0.35    0.06
   4  15  -1    0.48    0.16
   4  15  -1    0.41    0.08
   4  15  -1    0.70    0.29
  -4  15   1    0.14    0.22
   4  15  -1    0.38    0.07
   4  15  -1    0.46    0.07
   3 -15  -1    8.23    0.25
  -3 -15   1    8.09    0.25
   3 -15  -1    7.54    0.29
   3 -15  -1    7.77    0.35
   3 -15  -1    7.54    0.25
  -3 -15   1    7.68    0.28
  -3  15   1    8.06    0.56
   3  15  -1    7.24    0.58
  -3  15   1    8.41    0.24
   3  15  -1    7.61    0.25
   3  15  -1    8.46    0.41
  -3  15   1    8.01    0.24
   3  15  -1    7.84    0.25
   3  15  -1    8.55    0.25
   2 -15  -1    0.10    0.06
   2 -15  -1    0.27    0.10
   2 -15  -1    0.30    0.07
  -2 -15   1    0.22    0.08
  -2 -15   1    0.16    0.09
  -2 -15   1    0.26    0.06
   2 -15  -1    0.21    0.11
  -2  15   1    0.11    0.20
   2  15  -1    0.24    0.06
   2  15  -1    0.24    0.07
  -2  15   1    0.23    0.06
   2  15  -1    0.25    0.07
   2  15  -1    0.19    0.14
  -2  15   1    0.31    0.07
   2  15  -1    0.39    0.24
   1 -15  -1    1.20    0.10
  -1 -15   1    0.98    0.12
   1 -15  -1    0.99    0.14
   1 -15  -1    1.11    0.13
   1 -15  -1    1.14    0.10
  -1 -15   1    1.13    0.09
  -1 -15   1    1.04    0.08
  -1 -15   1    1.16    0.13
   1  15  -1    1.05    0.29
   1  15  -1    1.02    0.09
  -1  15   1    1.07    0.09
   1  15  -1    1.21    0.21
  -1  15   1    1.10    0.10
  -1  15   1    1.07    0.29
   1  15  -1    0.93    0.09
   1  15  -1    0.84    0.08
   0 -15   1    3.91    0.14
   0 -15  -1    3.91    0.15
   0 -15  -1    3.96    0.22
   0 -15  -1    3.74    0.20
   0 -15   1    3.80    0.15
   0 -15   1    4.07    0.20
   0 -15   1    4.12    0.21
   0 -15  -1    3.82    0.15
   0  15   1    3.60    0.44
   0  15  -1    4.23    0.32
   0  15  -1    4.05    0.17
   0  15   1    3.93    0.16
   0  15  -1    3.86    0.15
   0  15   1    4.00    0.15
   0  15  -1    4.14    0.47
   0  15  -1    3.80    0.16
  -1 -15  -1    6.29    0.27
   1 -15   1    5.99    0.25
  -1 -15  -1    5.56    0.24
  -1 -15  -1    5.85    0.20
  -1 -15  -1    6.20    0.19
   1 -15   1    6.07    0.19
   1 -15   1    5.95    0.27
   1 -15   1    6.05    0.20
   1  15   1    5.95    0.20
  -1  15  -1    5.88    0.20
   1  15   1    6.09    0.20
  -1  15  -1    5.69    0.20
   1  15   1    6.03    0.20
  -1  15  -1    5.13    0.51
   1  15   1    5.52    0.54
  -2 -15  -1   11.27    0.36
   2 -15   1   10.67    0.39
   2 -15   1   10.57    0.30
   2 -15   1   10.65    0.30
  -2 -15  -1   10.77    0.28
  -2 -15  -1   10.15    0.34
   2 -15   1   10.85    0.34
  -2 -15  -1   10.07    0.31
  -2  15  -1    9.95    0.63
   2  15   1   10.38    0.30
   2  15   1    9.65    0.65
  -2  15  -1   10.60    0.30
   2  15   1   10.07    0.46
  -2  15  -1   10.91    0.30
   2  15   1   10.20    0.30
   2  15   1   10.52    0.30
  -3 -15  -1    2.63    0.19
   3 -15   1    2.56    0.12
  -3 -15  -1    2.38    0.17
   3 -15   1    2.54    0.13
   3 -15   1    2.05    0.20
   3 -15   1    3.02    0.19
  -3 -15  -1    2.56    0.13
  -3  15  -1    2.49    0.38
   3  15   1    2.25    0.39
   3  15   1    2.55    0.13
   3  15   1    2.70    0.14
  -3  15  -1    2.69    0.13
   3  15   1    2.38    0.25
   3  15   1    2.87    0.13
  -3  15  -1    2.67    0.13
  -4 -15  -1    9.85    0.33
  -4 -15  -1    9.83    0.29
   4 -15   1    9.33    0.39
   4 -15   1    9.61    0.28
   4 -15   1    9.23    0.29
   4 -15   1   10.25    0.33
   4  15   1    9.55    0.29
   4  15   1    9.37    0.67
  -4  15  -1    8.77    0.60
  -4  15  -1    9.51    0.28
   4  15   1    9.64    0.44
   4  15   1    8.62    0.28
  -5 -15  -1    1.36    0.15
   5 -15   1    1.66    0.15
   5 -15   1    1.54    0.19
   5 -15   1    1.54    0.13
   5 -15   1    1.57    0.11
  -5 -15  -1    1.38    0.12
   5  15   1    1.49    0.12
  -5  15  -1    1.56    0.11
   5  15   1    1.36    0.12
   5  15   1    1.22    0.34
   5  15   1    1.41    0.21
  -5  15  -1    1.47    0.32
   6 -15   1    4.28    0.16
  -6 -15  -1    4.09    0.21
   6 -15   1    3.74    0.27
  -6 -15  -1    4.33    0.18
  -6  15  -1    4.13    0.16
   6  15   1    3.70    0.30
   6  15   1    4.73    0.58
   6  15   1    4.22    0.18
   6  15   1    4.15    0.18
   7 -15   1    1.29    0.11
   7 -15   1    1.54    0.21
  -7 -15  -1    1.36    0.12
  -7 -15  -1    1.20    0.14
  -7  15  -1    1.20    0.11
   7  15   1    1.52    0.38
   7  15   1    1.09    0.11
   7  15   1    1.36    0.21
   7  15   1    1.42    0.12
   7  15   1    1.22    0.16
   8 -15   1    8.29    0.40
   8 -15   1    8.54    0.27
  -8  15  -1    8.45    0.26
   8  15   1    8.87    0.28
   8  15   1    8.65    0.28
   8  15   1    8.62    0.42
   8  15   1    8.87    0.36
   8  15   1    9.38    0.74
  -9  15  -1    1.44    0.12
   9  15   1    1.40    0.12
   9  15   1    1.48    0.21
  -9  15  -1    1.36    0.17
   9  15   1    0.95    0.37
   9  15   1    1.24    0.17
   9  15   1    1.34    0.13
  10  15   1    0.10    0.13
  10  15   1   -0.07    0.08
  10  15   1    0.08    0.30
  10  15   1    0.00    0.14
  10  15   1   -0.05    0.08
 -10  15  -1   -0.08    0.10
 -10  15  -1   -0.02    0.06
 -11 -15  -1    0.77    0.21
  11  15   1    1.29    0.44
 -11  15  -1    0.61    0.15
  11  15   1    0.63    0.11
 -11  15  -1    0.61    0.09
  11  15   1    0.84    0.17
  11  15   1    0.53    0.10
 -12 -15  -1    2.28    0.31
  12  15   1    2.45    0.54
  12  15   1    2.23    0.23
 -12  15  -1    2.86    0.26
 -12  15  -1    2.66    0.15
  12  15   1    2.44    0.18
  12  15   1    2.29    0.17
 -13 -15  -1    2.93    0.35
  13  15   1    3.34    0.28
  13  15   1    2.95    0.60
  13  15   1    2.61    0.19
 -13  15  -1    3.07    0.26
  13  15   1    2.76    0.18
 -14 -15  -1    2.41    0.34
  14  15   1    2.06    0.18
  14  15   1    2.39    0.26
 -14  15  -1    1.86    0.23
  14  15   1    2.39    0.18
 -15 -15  -1    1.42    0.30
  15  15   1    1.18    0.21
 -15  15  -1    1.06    0.20
 -16 -15  -1    0.19    0.24
  16 -15   1    0.46    0.23
 -16  15  -1    0.30    0.18
 -17  15  -1    0.46    0.19
 -17  16   1    1.02    0.21
  16 -16  -1    2.51    0.34
  16 -16  -1    2.81    0.22
 -16  16   1    2.56    0.27
  15 -16  -1    0.71    0.24
  15 -16  -1    0.78    0.15
  15  16  -1    1.19    0.50
  15  16  -1    0.35    0.18
 -15  16   1    0.67    0.18
  15  16  -1    0.46    0.12
  14 -16  -1    1.73    0.28
  14 -16  -1    2.43    0.19
  14  16  -1    1.91    0.17
  14  16  -1    2.08    0.57
  14  16  -1    1.94    0.24
  14  16  -1    1.80    0.16
 -14  16   1    1.83    0.22
  13 -16  -1    0.33    0.20
  13 -16  -1    0.22    0.11
  13  16  -1    0.29    0.11
  13  16  -1    0.12    0.37
  13  16  -1    0.05    0.15
 -13  16   1    0.17    0.14
  13  16  -1    0.23    0.10
  12 -16  -1    3.80    0.21
  12 -16  -1    4.16    0.35
  12  16  -1    4.29    0.65
  12  16  -1    3.51    0.20
  12  16  -1    3.56    0.28
 -12  16   1    4.05    0.28
  12  16  -1    3.43    0.20
  11 -16  -1    0.18    0.18
  11 -16  -1    0.28    0.11
  11  16  -1    0.28    0.14
  11  16  -1    0.27    0.10
  11  16  -1    0.53    0.37
  11  16  -1    0.30    0.18
 -11  16   1    0.53    0.14
  11  16  -1    0.05    0.09
  10 -16  -1    1.77    0.13
  10 -16  -1    1.84    0.16
  10 -16  -1    2.39    0.27
  10  16  -1    1.82    0.15
  10  16  -1    1.33    0.23
  10  16  -1    2.13    0.49
  10  16  -1    2.05    0.22
   9 -16  -1    0.13    0.09
   9 -16  -1    0.24    0.17
   9 -16  -1    0.07    0.07
  -9  16   1    0.16    0.07
   9  16  -1    0.14    0.32
   9  16  -1    0.07    0.08
   9  16  -1    0.17    0.13
   9  16  -1    0.05    0.16
   9  16  -1    0.09    0.09
   8 -16  -1   14.03    0.46
   8 -16  -1   14.54    0.40
   8 -16  -1   15.18    0.58
   8 -16  -1   13.99    0.42
  -8  16   1   14.79    0.40
   8  16  -1   14.08    0.41
   8  16  -1   14.44    0.50
   8  16  -1   15.92    0.96
   8  16  -1   14.86    0.59
   8  16  -1   14.12    0.41
   7 -16  -1   -0.03    0.08
   7 -16  -1    0.03    0.14
  -7 -16   1   -0.17    0.09
   7 -16  -1    0.00    0.06
   7 -16  -1    0.05    0.11
   7  16  -1   -0.02    0.08
   7  16  -1   -0.23    0.14
  -7  16   1   -0.03    0.06
   7  16  -1    0.00    0.07
   7  16  -1   -0.16    0.23
   6 -16  -1   13.92    0.45
   6 -16  -1   13.40    0.53
  -6 -16   1   14.16    0.42
   6 -16  -1   14.17    0.41
   6 -16  -1   13.40    0.38
   6  16  -1   13.50    0.39
   6  16  -1   14.22    0.87
   6  16  -1   14.26    0.58
   6  16  -1   13.85    0.40
  -6  16   1   14.66    0.81
  -6  16   1   14.09    0.38
   5 -16  -1    3.41    0.15
   5 -16  -1    3.13    0.21
   5 -16  -1    2.98    0.25
   5 -16  -1    3.27    0.17
  -5 -16   1    3.28    0.20
   5  16  -1    3.26    0.16
   5  16  -1    3.15    0.15
   5  16  -1    3.07    0.47
   5  16  -1    3.01    0.31
  -5  16   1    3.42    0.14
  -5  16   1    3.61    0.46
   4 -16  -1    7.09    0.35
   4 -16  -1    7.00    0.23
  -4 -16   1    7.07    0.27
   4 -16  -1    6.51    0.28
   4 -16  -1    6.67    0.24
   4  16  -1    6.95    0.59
   4  16  -1    7.04    0.41
  -4  16   1    7.09    0.56
   4  16  -1    7.29    0.23
   4  16  -1    7.13    0.23
   4  16  -1    6.48    0.23
  -4  16   1    6.95    0.22
  -3 -16   1    1.28    0.14
   3 -16  -1    1.31    0.15
   3 -16  -1    1.34    0.12
   3 -16  -1    1.26    0.11
   3 -16  -1    1.22    0.17
   3  16  -1    1.38    0.11
  -3  16   1    1.33    0.11
  -3  16   1    0.91    0.29
  -3  16   1    1.33    0.11
   3  16  -1    0.80    0.30
   3  16  -1    1.36    0.11
   3  16  -1    1.23    0.11
   3  16  -1    1.28    0.22
  -2 -16   1    5.27    0.19
   2 -16  -1    4.80    0.18
   2 -16  -1    5.38    0.19
  -2 -16   1    4.63    0.23
   2 -16  -1    5.04    0.25
   2 -16  -1    4.63    0.27
   2  16  -1    5.08    0.19
  -2  16   1    4.84    0.18
  -2  16   1    4.83    0.18
   2  16  -1    4.75    0.18
  -2  16   1    5.28    0.54
   2  16  -1    5.10    0.35
   2  16  -1    5.25    0.19
   2  16  -1    3.93    0.49
   1 -16  -1    0.20    0.06
   1 -16  -1    0.33    0.06
   1 -16  -1    0.22    0.10
  -1 -16   1    0.16    0.10
  -1 -16   1    0.26    0.10
   1 -16  -1    0.24    0.12
  -1 -16   1    0.16    0.06
  -1  16   1    0.23    0.06
   1  16  -1    0.06    0.22
   1  16  -1    0.13    0.07
  -1  16   1    0.24    0.23
   1  16  -1    0.42    0.17
  -1  16   1    0.23    0.07
   1  16  -1    0.24    0.06
   1  16  -1    0.31    0.08
   0 -16  -1    0.01    0.09
   0 -16   1    0.09    0.06
   0 -16  -1    0.14    0.09
   0 -16  -1    0.22    0.06
   0 -16   1    0.18    0.10
   0 -16   1    0.17    0.05
   0 -16   1    0.12    0.10
   0 -16  -1    0.11    0.06
   0  16   1    0.42    0.25
   0  16  -1    0.23    0.07
   0  16  -1    0.13    0.15
   0  16  -1    0.08    0.06
   0  16  -1    0.08    0.22
   0  16   1    0.20    0.07
   0  16   1    0.15    0.06
   0  16  -1    0.09    0.07
   1 -16   1    0.09    0.06
   1 -16   1    0.15    0.10
  -1 -16  -1   -0.11    0.08
   1 -16   1    0.11    0.05
  -1 -16  -1    0.11    0.10
  -1 -16  -1    0.03    0.06
   1 -16   1   -0.05    0.09
   1  16   1    0.01    0.06
   1  16   1    0.26    0.24
   1  16   1    0.15    0.07
   1  16   1    0.02    0.06
   1  16   1    0.11    0.15
  -1  16  -1    0.02    0.07
  -1  16  -1   -0.16    0.20
  -1  16  -1   -0.04    0.06
  -2 -16  -1    1.29    0.14
   2 -16   1    1.07    0.16
  -2 -16  -1    1.26    0.11
   2 -16   1    0.98    0.08
   2 -16   1    1.12    0.09
   2 -16   1    0.94    0.13
  -2  16  -1    1.17    0.10
   2  16   1    1.15    0.33
  -2  16  -1    1.07    0.30
   2  16   1    1.38    0.11
   2  16   1    1.15    0.09
  -2  16  -1    1.15    0.10
   2  16   1    1.24    0.21
   2  16   1    0.95    0.10
   3 -16   1    2.74    0.13
   3 -16   1    2.73    0.18
   3 -16   1    2.61    0.15
   3 -16   1    2.47    0.22
  -3 -16  -1    2.75    0.19
  -3 -16  -1    2.96    0.15
  -3  16  -1    2.85    0.14
   3  16   1    2.62    0.14
  -3  16  -1    2.87    0.13
   3  16   1    2.79    0.14
   3  16   1    2.31    0.41
  -3  16  -1    2.73    0.41
   3  16   1    2.43    0.26
  -4 -16  -1   11.36    0.34
   4 -16   1   10.93    0.38
   4 -16   1   11.92    0.33
   4 -16   1   11.74    0.34
  -4 -16  -1   11.48    0.38
   4 -16   1   11.53    0.44
  -4  16  -1   12.52    0.73
   4  16   1   11.62    0.34
   4  16   1   11.42    0.76
   4  16   1   11.99    0.34
  -4  16  -1   11.71    0.33
   4  16   1   12.03    0.52
   5 -16   1    7.96    0.27
   5 -16   1    8.25    0.26
   5 -16   1    8.25    0.31
   5 -16   1    7.65    0.38
  -5 -16  -1    8.05    0.31
  -5 -16  -1    8.56    0.27
  -5  16  -1    8.44    0.25
   5  16   1    9.29    0.70
   5  16   1    7.79    0.41
   5  16   1    8.13    0.26
   5  16   1    8.48    0.27
  -5  16  -1    7.60    0.60
   6 -16   1    7.38    0.38
   6 -16   1    7.18    0.24
   6 -16   1    6.85    0.29
  -6 -16  -1    7.51    0.25
  -6 -16  -1    7.08    0.29
   6 -16   1    7.40    0.26
   6  16   1    7.32    0.25
   6  16   1    7.64    0.25
   6  16   1    7.36    0.72
  -6  16  -1    7.37    0.23
   6  16   1    7.57    0.41
   7 -16   1    0.26    0.09
  -7 -16  -1    0.23    0.11
   7 -16   1    0.21    0.11
   7 -16   1    0.07    0.14
  -7  16  -1    0.22    0.07
   7  16   1    0.04    0.27
   7  16   1    0.18    0.08
   7  16   1    0.20    0.08
   7  16   1    0.08    0.14
   8 -16   1    9.36    0.44
  -8  16  -1   10.20    0.31
   8  16   1   10.55    0.47
   8  16   1    9.55    0.78
   8  16   1    9.92    0.32
   8  16   1   10.02    0.32
   8  16   1   10.37    0.40
   9 -16   1    0.92    0.20
   9  16   1    0.74    0.16
  -9  16  -1    0.82    0.15
   9  16   1    0.80    0.10
  -9  16  -1    0.83    0.09
   9  16   1    0.77    0.11
   9  16   1    0.74    0.19
   9  16   1    0.40    0.33
  10 -16   1    1.60    0.23
 -10  16  -1    1.53    0.13
  10  16   1    1.54    0.14
  10  16   1    1.28    0.12
 -10  16  -1    1.77    0.20
  10  16   1    1.89    0.47
  10  16   1    1.58    0.20
  11 -16   1    0.70    0.21
  11  16   1    0.36    0.11
  11  16   1    0.84    0.40
  11  16   1    0.48    0.10
 -11  16  -1    0.59    0.16
 -11  16  -1    0.55    0.09
  11  16   1    0.38    0.15
  12 -16   1    1.90    0.28
 -12  16  -1    1.87    0.22
  12  16   1    2.23    0.54
  12  16   1    1.79    0.16
  12  16   1    1.78    0.22
  12  16   1    1.68    0.15
 -13 -16  -1    6.05    0.45
  13 -16   1    4.55    0.40
 -13  16  -1    5.05    0.32
  13  16   1    5.90    0.36
  13  16   1    5.06    0.24
  13  16   1    5.27    0.24
  14 -16   1    1.77    0.28
 -14 -16  -1    2.30    0.34
  14  16   1    1.95    0.25
 -14  16  -1    2.04    0.24
  14  16   1    1.51    0.14
  14  16   1    1.50    0.16
  15 -16   1    0.40    0.22
 -15 -16  -1    0.33    0.24
 -15  16  -1    0.39    0.18
  16 -16   1    9.28    0.54
 -16  16  -1    9.48    0.46
  16  17  -1   -0.17    0.11
 -16  17   1    0.10    0.17
  15 -17  -1    1.88    0.18
  15 -17  -1    1.87    0.31
  15  17  -1    2.35    0.20
 -15  17   1    2.40    0.26
  14 -17  -1    1.95    0.31
  14 -17  -1    1.52    0.17
  14  17  -1    1.88    0.25
  14  17  -1    1.74    0.16
 -14  17   1    1.80    0.23
  14  17  -1    2.82    0.62
  13 -17  -1    9.66    0.53
  13 -17  -1    8.43    0.34
 -13  17   1    9.27    0.43
  13  17  -1    9.32    0.44
  13  17  -1    9.79    1.01
  13  17  -1    9.46    0.33
  13  17  -1    9.93    0.34
  12 -17  -1    0.09    0.19
  12 -17  -1    0.12    0.11
  12  17  -1    0.12    0.37
  12  17  -1    0.14    0.11
  12  17  -1    0.19    0.10
  12  17  -1    0.21    0.16
 -12  17   1    0.09    0.14
  11 -17  -1    0.41    0.20
  11 -17  -1    0.58    0.13
  11  17  -1    0.74    0.41
  11  17  -1    0.36    0.11
  11  17  -1    0.66    0.18
 -11  17   1    0.55    0.15
  11  17  -1    0.53    0.10
  10 -17  -1    0.81    0.16
  10 -17  -1    0.52    0.19
  10 -17  -1    0.80    0.13
  10  17  -1    0.92    0.12
  10  17  -1    0.48    0.37
  10  17  -1    0.70    0.20
  10  17  -1    0.86    0.17
  10  17  -1    0.59    0.10
   9 -17  -1    3.02    0.31
   9 -17  -1    2.48    0.17
   9 -17  -1    2.60    0.22
   9 -17  -1    2.43    0.15
   9  17  -1    2.62    0.16
   9  17  -1    2.97    0.24
   9  17  -1    2.12    0.28
   9  17  -1    2.62    0.17
   9  17  -1    3.13    0.56
   8 -17  -1    3.80    0.31
   8 -17  -1    3.82    0.17
   8 -17  -1    4.05    0.21
   8 -17  -1    3.77    0.25
  -8  17   1    3.70    0.17
   8  17  -1    5.46    0.67
   8  17  -1    3.62    0.33
   8  17  -1    3.98    0.19
   8  17  -1    3.92    0.19
   7 -17  -1   -0.02    0.07
   7 -17  -1    0.11    0.15
   7 -17  -1    0.02    0.08
  -7 -17   1   -0.08    0.09
   7 -17  -1   -0.10    0.11
   7  17  -1   -0.06    0.28
   7  17  -1    0.08    0.16
   7  17  -1    0.00    0.07
  -7  17   1   -0.05    0.07
   7  17  -1    0.09    0.08
   6 -17  -1    0.31    0.16
   6 -17  -1    0.57    0.10
   6 -17  -1    0.39    0.08
  -6 -17   1    0.51    0.12
   6 -17  -1    0.44    0.13
  -6  17   1    0.44    0.08
   6  17  -1    0.35    0.09
   6  17  -1    0.38    0.31
  -6  17   1    0.84    0.32
   6  17  -1    0.27    0.08
   6  17  -1    0.47    0.19
   5 -17  -1    3.79    0.29
   5 -17  -1    3.39    0.22
   5 -17  -1    3.64    0.16
  -5 -17   1    3.73    0.21
   5 -17  -1    3.40    0.18
   5  17  -1    3.39    0.32
   5  17  -1    4.70    0.58
  -5  17   1    3.75    0.15
  -5  17   1    3.15    0.45
   5  17  -1    3.36    0.17
   5  17  -1    3.49    0.17
   4 -17  -1   11.14    0.39
   4 -17  -1   10.82    0.45
   4 -17  -1   11.24    0.34
  -4 -17   1   11.47    0.37
   4 -17  -1   11.05    0.33
   4  17  -1   11.75    0.54
  -4  17   1   12.36    0.74
   4  17  -1   11.27    0.33
   4  17  -1   11.29    0.77
  -4  17   1   11.85    0.33
   4  17  -1   11.82    0.34
   3 -17  -1    1.91    0.13
  -3 -17   1    2.09    0.17
   3 -17  -1    2.33    0.23
   3 -17  -1    2.08    0.18
   3 -17  -1    2.25    0.13
   3  17  -1    2.21    0.15
  -3  17   1    2.09    0.13
  -3  17   1    2.00    0.13
  -3  17   1    2.17    0.40
   3  17  -1    2.15    0.13
   3  17  -1    2.23    0.42
   3  17  -1    2.14    0.27
   3  17  -1    2.13    0.13
   2 -17  -1    3.78    0.16
   2 -17  -1    3.40    0.25
   2 -17  -1    3.69    0.16
  -2 -17   1    3.27    0.20
   2 -17  -1    3.89    0.23
  -2  17   1    3.75    0.16
   2  17  -1    3.64    0.34
   2  17  -1    3.95    0.18
  -2  17   1    4.32    0.52
   2  17  -1    3.97    0.51
  -2  17   1    3.71    0.16
   2  17  -1    3.81    0.17
   2  17  -1    3.52    0.17
   1 -17  -1    6.99    0.30
  -1 -17   1    6.96    0.29
   1 -17  -1    7.21    0.24
   1 -17  -1    7.56    0.24
   1 -17  -1    7.84    0.34
  -1  17   1    6.91    0.23
   1  17  -1    7.67    0.61
   1  17  -1    7.20    0.24
  -1  17   1    7.24    0.24
   1  17  -1    7.76    0.26
   1  17  -1    7.27    0.42
   1  17  -1    7.44    0.24
  -1  17   1    7.26    0.59
   0 -17   1    2.93    0.19
   0 -17  -1    3.00    0.21
   0 -17  -1    2.78    0.15
   0 -17  -1    3.22    0.23
   0 -17   1    3.31    0.21
   0  17  -1    2.97    0.15
   0  17  -1    2.88    0.15
   0  17  -1    3.63    0.48
   0  17   1    2.94    0.15
   0  17   1    3.08    0.45
   0  17  -1    2.32    0.28
   0  17   1    3.00    0.16
   0  17   1    3.07    0.15
   0  17  -1    3.12    0.17
  -1 -17  -1    4.17    0.24
   1 -17   1    4.15    0.23
  -1 -17  -1    4.36    0.18
   1 -17   1    4.91    0.27
   1  17   1    4.29    0.18
  -1  17  -1    4.13    0.18
  -1  17  -1    4.17    0.51
  -1  17  -1    4.47    0.37
   1  17   1    3.74    0.49
  -1  17  -1    4.24    0.17
   1  17   1    4.69    0.19
   1  17   1    4.01    0.33
   1  17   1    4.34    0.17
  -2 -17  -1   21.39    0.56
   2 -17   1   21.55    0.54
   2 -17   1   20.38    0.58
  -2 -17  -1   20.82    0.59
   2 -17   1   21.79    0.65
   2  17   1   20.54    0.54
   2  17   1   21.67    0.56
  -2  17  -1   21.29    1.00
  -2  17  -1   21.62    0.55
  -2  17  -1   20.59    0.53
   2  17   1   21.53    0.76
   2  17   1   22.06    1.05
   3 -17   1    0.45    0.15
  -3 -17  -1    0.40    0.08
  -3 -17  -1    0.52    0.12
   3 -17   1    0.43    0.12
   3 -17   1    0.39    0.08
  -3  17  -1    0.43    0.09
  -3  17  -1    0.53    0.28
   3  17   1    0.53    0.08
   3  17   1    0.46    0.09
   3  17   1    0.79    0.20
   3  17   1    0.74    0.32
  -3  17  -1    0.61    0.08
   4 -17   1    0.36    0.11
   4 -17   1    0.23    0.14
  -4 -17  -1    0.25    0.11
  -4 -17  -1    0.24    0.08
   4 -17   1    0.25    0.08
  -4  17  -1    0.28    0.27
  -4  17  -1    0.32    0.07
   4  17   1    0.33    0.08
   4  17   1    0.28    0.09
   4  17   1    0.17    0.27
   4  17   1    0.21    0.17
   5 -17   1    0.19    0.08
   5 -17   1    0.08    0.11
   5 -17   1    0.11    0.14
  -5 -17  -1    0.14    0.11
  -5  17  -1    0.32    0.27
   5  17   1    0.12    0.08
  -5  17  -1    0.23    0.07
   5  17   1    0.21    0.28
   5  17   1    0.29    0.18
   5  17   1    0.24    0.09
   6 -17   1    5.30    0.22
  -6 -17  -1    5.46    0.26
   6 -17   1    5.77    0.35
   6 -17   1    4.92    0.26
   6  17   1    5.28    0.21
   6  17   1    5.52    0.21
   6  17   1    6.63    0.70
   6  17   1    5.57    0.37
  -6  17  -1    5.42    0.20
   7 -17   1    1.54    0.23
   7 -17   1    1.95    0.16
   7 -17   1    1.56    0.18
  -7 -17  -1    2.29    0.19
   7  17   1    1.41    0.23
   7  17   1    1.93    0.15
   7  17   1    2.00    0.47
   7  17   1    1.89    0.14
  -7  17  -1    1.92    0.13
   8 -17   1    0.35    0.17
   8 -17   1    0.31    0.09
   8 -17   1    0.19    0.12
   8  17   1    0.22    0.32
   8  17   1    0.25    0.18
   8  17   1    0.23    0.08
   8  17   1    0.20    0.09
  -8  17  -1    0.23    0.07
   9 -17   1   10.76    0.35
   9 -17   1   11.00    0.51
   9  17   1   10.30    0.49
  -9  17  -1   10.38    0.32
   9  17   1   10.54    0.43
   9  17   1   11.44    0.35
   9  17   1   10.22    0.34
  -9  17  -1   11.40    0.45
   9  17   1   10.83    0.86
  10 -17   1    0.43    0.19
  10 -17   1    0.92    0.13
  10  17   1    0.61    0.11
  10  17   1    0.48    0.37
  10  17   1    0.59    0.17
 -10  17  -1    0.71    0.17
  10  17   1    0.51    0.10
 -10  17  -1    0.59    0.09
  11 -17   1    3.78    0.21
  11 -17   1    3.61    0.34
  11  17   1    3.15    0.61
  11  17   1    3.74    0.28
  11  17   1    3.34    0.20
 -11  17  -1    3.38    0.27
  11  17   1    3.57    0.20
  12 -17   1    0.27    0.20
  12 -17   1    0.25    0.11
  12  17   1    0.05    0.10
 -12  17  -1    0.05    0.14
  12  17   1   -0.04    0.10
  12  17   1    0.11    0.15
  13 -17   1    0.63    0.13
  13 -17   1    0.93    0.25
 -13  17  -1    0.96    0.20
  13  17   1    0.67    0.19
  13  17   1    1.06    0.14
  14 -17   1    3.49    0.23
  14 -17   1    3.27    0.36
 -14  17  -1    3.86    0.32
  14  17   1    3.85    0.32
  15 -17   1    3.11    0.35
  15 -17   1    2.80    0.23
 -15  17  -1    2.66    0.28
  15 -18  -1    1.40    0.30
 -15  18   1    0.85    0.21
  14 -18  -1    1.47    0.30
  14 -18  -1    0.85    0.15
 -14  18   1    1.13    0.21
  14  18  -1    0.85    0.13
  13 -18  -1    0.80    0.14
  13 -18  -1    0.69    0.24
 -13  18   1    0.94    0.20
  13  18  -1    0.75    0.20
  13  18  -1    1.24    0.51
  13  18  -1    0.63    0.12
  12 -18  -1    0.21    0.20
  12 -18  -1    0.29    0.12
  12 -18  -1    0.45    0.16
  12  18  -1    0.21    0.11
  12  18  -1    0.29    0.40
  12  18  -1    0.29    0.11
  12  18  -1    0.41    0.18
 -12  18   1    0.22    0.15
  11 -18  -1    0.13    0.19
  11 -18  -1    0.33    0.12
  11 -18  -1    0.19    0.14
 -11  18   1    0.12    0.15
  11  18  -1    0.57    0.39
  11  18  -1    0.50    0.16
  11  18  -1    0.35    0.12
  11  18  -1    0.25    0.10
  10 -18  -1    1.95    0.28
  10 -18  -1    2.21    0.22
  10 -18  -1    2.19    0.19
  10  18  -1    2.30    0.24
  10  18  -1    2.43    0.30
  10  18  -1    2.52    0.17
  10  18  -1    2.83    0.56
  10  18  -1    2.05    0.17
   9 -18  -1    0.11    0.10
   9 -18  -1   -0.15    0.12
   9 -18  -1   -0.13    0.15
   9  18  -1    0.02    0.09
   9  18  -1    0.08    0.08
   9  18  -1    0.09    0.34
   9  18  -1   -0.04    0.18
   8 -18  -1    6.14    0.26
   8 -18  -1    6.22    0.31
   8 -18  -1    5.69    0.38
   8  18  -1    6.09    0.40
   8  18  -1    5.96    0.71
   8  18  -1    6.37    0.25
   8  18  -1    6.95    0.25
  -7 -18   1    8.48    0.32
   7 -18  -1    8.39    0.45
   7 -18  -1    8.34    0.30
   7 -18  -1    7.76    0.35
   7  18  -1    8.30    0.82
   7  18  -1    8.30    0.28
   7  18  -1    8.33    0.46
  -7  18   1    8.64    0.27
   7  18  -1    8.09    0.29
   6 -18  -1    6.72    0.32
  -6 -18   1    7.45    0.29
   6 -18  -1    6.35    0.39
   6 -18  -1    6.57    0.26
   6  18  -1    7.03    0.43
   6  18  -1    6.87    0.72
  -6  18   1    6.89    0.23
   6  18  -1    6.48    0.25
   6  18  -1    7.10    0.25
  -6  18   1    8.00    0.65
   5 -18  -1    6.45    0.25
   5 -18  -1    6.69    0.38
  -5 -18   1    6.43    0.28
   5 -18  -1    6.56    0.23
   5 -18  -1    6.39    0.30
   5  18  -1    6.42    0.24
  -5  18   1    5.22    0.58
   5  18  -1    6.76    0.24
  -5  18   1    6.71    0.23
   5  18  -1    6.64    0.69
   5  18  -1    6.19    0.42
  -4 -18   1    1.44    0.15
   4 -18  -1    1.67    0.22
   4 -18  -1    1.42    0.12
   4 -18  -1    1.36    0.17
   4 -18  -1    1.39    0.12
   4  18  -1    1.63    0.13
  -4  18   1    1.45    0.12
   4  18  -1    1.69    0.14
   4  18  -1    1.31    0.38
   4  18  -1    1.44    0.26
  -4  18   1    1.69    0.38
   3 -18  -1    0.93    0.10
   3 -18  -1    0.92    0.09
  -3 -18   1    1.19    0.14
   3 -18  -1    1.11    0.15
   3 -18  -1    0.67    0.17
  -3  18   1    0.90    0.09
   3  18  -1    0.95    0.10
   3  18  -1    0.83    0.23
  -3  18   1    0.99    0.10
   3  18  -1    0.58    0.31
  -3  18   1    1.14    0.34
   3  18  -1    0.95    0.11
  -2 -18   1    1.03    0.14
   2 -18  -1    0.95    0.14
   2 -18  -1    0.81    0.09
   2 -18  -1    1.13    0.18
   2  18  -1    1.24    0.11
   2  18  -1    0.83    0.23
   2  18  -1    0.88    0.09
  -2  18   1    0.75    0.31
   2  18  -1    1.13    0.35
  -2  18   1    1.12    0.11
   2  18  -1    0.82    0.11
  -2  18   1    0.90    0.09
  -1 -18   1    0.58    0.12
   1 -18  -1    0.71    0.09
   1 -18  -1    0.44    0.13
   1 -18  -1    0.32    0.14
  -1  18   1    0.59    0.09
   1  18  -1    0.53    0.08
   1  18  -1    0.56    0.10
   1  18  -1    0.51    0.29
   1  18  -1    0.58    0.10
  -1  18   1    0.88    0.32
  -1  18   1    0.56    0.08
   1  18  -1    0.65    0.21
   0 -18  -1    3.82    0.23
   0 -18  -1    4.04    0.18
   0 -18   1    3.93    0.23
   0  18  -1    3.28    0.34
   0  18  -1    5.01    0.58
   0  18  -1    3.98    0.20
   0  18   1    4.41    0.19
   0  18   1    4.08    0.18
   0  18  -1    3.92    0.18
   0  18   1    3.61    0.51
   0  18   1    4.62    0.36
   0  18   1    4.02    0.17
   0  18  -1    4.18    0.18
  -1 -18  -1    2.80    0.16
  -1 -18  -1    2.68    0.21
   1 -18   1    2.80    0.21
   1  18   1    2.80    0.31
   1  18   1    2.71    0.16
  -1  18  -1    3.14    0.18
   1  18   1    2.84    0.47
  -1  18  -1    3.08    0.47
   1  18   1    2.76    0.15
  -1  18  -1    2.15    0.29
  -1  18  -1    2.71    0.14
  -1  18  -1    2.78    0.15
  -2 -18  -1    9.44    0.35
   2 -18   1    9.62    0.35
   2 -18   1    9.16    0.39
  -2  18  -1    8.86    0.28
   2  18   1    9.05    0.29
   2  18   1    9.85    0.51
  -2  18  -1    9.21    0.29
  -2  18  -1    9.76    0.69
  -2  18  -1    9.09    0.51
   2  18   1    9.15    0.71
   2  18   1    9.32    0.29
   3 -18   1    2.02    0.18
  -3 -18  -1    2.22    0.19
   3 -18   1    2.02    0.22
   3 -18   1    1.94    0.14
  -3  18  -1    1.75    0.14
   3  18   1    2.31    0.28
   3  18   1    2.01    0.14
   3  18   1    1.88    0.42
  -3  18  -1    2.41    0.43
  -3  18  -1    2.03    0.13
   3  18   1    2.06    0.14
   4 -18   1    5.14    0.32
  -4 -18  -1    5.03    0.26
   4 -18   1    5.19    0.21
   4 -18   1    5.57    0.27
   4  18   1    5.14    0.38
  -4  18  -1    5.36    0.59
  -4  18  -1    5.55    0.20
   4  18   1    6.89    0.70
   4  18   1    5.10    0.21
   4  18   1    5.44    0.21
   5 -18   1    1.53    0.13
   5 -18   1    1.65    0.22
  -5 -18  -1    1.50    0.17
   5 -18   1    1.74    0.18
  -5  18  -1    1.50    0.12
   5  18   1    1.57    0.13
   5  18   1    1.31    0.12
   5  18   1    1.62    0.25
   5  18   1    0.78    0.36
  -5  18  -1    1.43    0.39
   6 -18   1    4.08    0.25
  -6 -18  -1    4.34    0.23
   6 -18   1    3.91    0.20
   6 -18   1    4.23    0.32
   6  18   1    4.93    0.64
   6  18   1    4.33    0.20
  -6  18  -1    4.20    0.17
   6  18   1    4.03    0.33
   6  18   1    4.10    0.19
   7 -18   1    0.75    0.20
   7 -18   1    0.72    0.15
  -7 -18  -1    0.86    0.15
   7 -18   1    0.70    0.11
   7  18   1    0.66    0.11
   7  18   1    0.73    0.36
  -7  18  -1    0.84    0.09
   7  18   1    0.56    0.10
   7  18   1    0.88    0.22
   8 -18   1    0.90    0.20
   8 -18   1    0.74    0.12
   8 -18   1    0.86    0.15
   8  18   1    0.71    0.10
  -8  18  -1    0.73    0.09
   8  18   1    0.74    0.12
   8  18   1    0.78    0.39
   8  18   1    0.88    0.22
   9 -18   1    1.42    0.18
   9 -18   1    1.65    0.15
   9 -18   1    1.32    0.23
   9  18   1    1.51    0.14
  -9  18  -1    1.74    0.21
   9  18   1    1.75    0.15
  -9  18  -1    1.67    0.13
   9  18   1    1.57    0.47
  10 -18   1    1.98    0.17
  10 -18   1    1.83    0.27
 -10  18  -1    1.99    0.23
  10  18   1    1.52    0.15
  10  18   1    2.00    0.23
  10  18   1    1.34    0.49
 -10  18  -1    2.00    0.14
  10  18   1    2.04    0.16
  11 -18   1    6.76    0.29
  11 -18   1    6.31    0.42
  11  18   1    6.72    0.27
  11  18   1    6.84    0.36
 -11  18  -1    7.17    0.38
  11  18   1    7.03    0.28
  12 -18   1   -0.06    0.20
  12 -18   1    0.13    0.11
  12  18   1    0.34    0.17
  12  18   1   -0.06    0.11
 -12  18  -1   -0.10    0.15
  13 -18   1    0.03    0.12
  13 -18   1    0.02    0.21
  13  18   1   -0.08    0.15
 -13  18  -1    0.11    0.16
  14 -18   1    0.37    0.22
  14 -18   1    0.04    0.12
 -14  18  -1    0.08    0.17
 -15  18  -1    3.60    0.31
  14 -19  -1    0.54    0.26
  14 -19  -1    1.01    0.16
 -14  19   1    1.17    0.21
  14  19  -1    0.90    0.14
  13 -19  -1    3.77    0.29
  13 -19  -1    4.31    0.42
  13 -19  -1    3.67    0.24
 -13  19   1    4.02    0.33
  13  19  -1    3.83    0.22
  12 -19  -1    0.87    0.25
  12 -19  -1    0.72    0.14
  12 -19  -1    0.76    0.18
  12  19  -1    0.58    0.12
 -12  19   1    0.67    0.18
  12  19  -1    0.73    0.20
  11 -19  -1   10.98    0.45
  11 -19  -1   10.30    0.56
  11 -19  -1   10.86    0.38
  11  19  -1   12.53    1.01
  11  19  -1   10.81    0.37
 -11  19   1   10.65    0.47
  11  19  -1   10.98    0.36
  10 -19  -1    0.00    0.14
  10 -19  -1    0.19    0.20
  10 -19  -1   -0.15    0.11
  10  19  -1   -0.05    0.10
  10  19  -1    0.13    0.09
  10  19  -1   -0.13    0.33
   9 -19  -1    0.24    0.11
   9 -19  -1    0.26    0.19
   9 -19  -1    0.51    0.17
   9  19  -1    0.36    0.11
   9  19  -1    0.31    0.21
   9  19  -1    0.29    0.38
   9  19  -1    0.47    0.10
   8 -19  -1   -0.01    0.13
   8 -19  -1   -0.07    0.09
   8 -19  -1   -0.07    0.17
   8  19  -1   -0.11    0.31
   8  19  -1    0.08    0.10
   8  19  -1    0.05    0.09
   8  19  -1    0.01    0.19
   7 -19  -1    0.45    0.16
   7 -19  -1    0.79    0.21
   7 -19  -1    0.52    0.11
   7  19  -1    0.57    0.11
   7  19  -1    0.40    0.35
   7  19  -1    0.42    0.09
   7  19  -1    0.57    0.23
   6 -19  -1    0.57    0.19
  -6 -19   1    0.66    0.14
   6 -19  -1    0.59    0.15
   6 -19  -1    0.64    0.11
   6  19  -1    0.93    0.37
   6  19  -1    0.71    0.10
  -6  19   1    0.60    0.09
   6  19  -1    0.62    0.11
   6  19  -1    0.45    0.23
   5 -19  -1    1.61    0.19
   5 -19  -1    1.22    0.13
   5 -19  -1    1.10    0.21
  -5 -19   1    1.29    0.16
   5  19  -1    1.09    0.39
   5  19  -1    1.72    0.27
   5  19  -1    1.14    0.11
   5  19  -1    1.38    0.13
  -5  19   1    1.51    0.11
  -5  19   1    1.00    0.36
  -4 -19   1    0.58    0.13
   4 -19  -1    0.57    0.15
   4 -19  -1    0.50    0.10
   4 -19  -1    0.80    0.19
  -4  19   1    0.60    0.09
  -4  19   1    0.03    0.28
   4  19  -1    0.58    0.09
   4  19  -1    0.27    0.32
   4  19  -1    0.56    0.22
   4  19  -1    0.61    0.11
  -3 -19   1   12.26    0.41
   3 -19  -1   11.99    0.44
   3 -19  -1   11.23    0.48
  -3  19   1   14.44    0.85
  -3  19   1   12.38    0.36
  -3  19   1   12.34    0.36
   3  19  -1   12.33    0.36
   3  19  -1   11.56    0.82
   3  19  -1   12.43    0.37
   3  19  -1   12.73    0.61
   2 -19  -1    0.56    0.14
  -2 -19   1    0.82    0.14
  -2  19   1    0.85    0.09
   2  19  -1    0.66    0.09
   2  19  -1    0.51    0.23
  -2  19   1    0.95    0.11
  -2  19   1    0.98    0.35
   2  19  -1    0.93    0.11
   2  19  -1    1.14    0.37
   1 -19  -1   20.70    0.61
  -1 -19   1   21.19    0.59
  -1  19   1   20.42    0.53
  -1  19   1   20.77    0.80
   1  19  -1   20.95    0.55
  -1  19   1   19.47    1.03
   1  19  -1   20.99    1.08
   1  19  -1   19.61    0.53
   1  19  -1   19.67    0.79
  -1  19   1   20.59    0.55
   1  19  -1   21.12    0.56
  -1  19   1   21.21    0.57
   0 -19  -1    3.89    0.25
   0 -19   1    4.11    0.24
   0  19   1    3.83    0.53
   0  19  -1    3.74    0.17
   0  19  -1    3.71    0.20
   0  19   1    4.06    0.17
   0  19   1    3.60    0.18
   0  19   1    3.76    0.37
   0  19  -1    2.71    0.48
   0  19  -1    3.64    0.19
   0  19  -1    3.83    0.39
  -1 -19  -1    7.60    0.32
   1 -19   1    7.69    0.33
  -1  19  -1    7.94    0.26
   1  19   1    5.75    0.64
  -1  19  -1    7.47    0.48
   1  19   1    7.91    0.26
  -1  19  -1    7.26    0.26
  -1  19  -1    8.32    0.29
  -1  19  -1    8.95    0.69
   1  19   1    7.44    0.26
   1  19   1    7.94    0.47
  -2 -19  -1    5.10    0.27
   2 -19   1    5.05    0.27
   2  19   1    5.86    0.41
  -2  19  -1    5.36    0.20
  -2  19  -1    3.76    0.53
   2  19   1    5.20    0.21
   2  19   1    5.50    0.21
  -2  19  -1    5.19    0.21
   2  19   1    4.38    0.57
  -2  19  -1    4.02    0.39
  -3 -19  -1    2.20    0.19
   3 -19   1    2.03    0.23
   3 -19   1    2.19    0.19
  -3  19  -1    2.25    0.14
   3  19   1    1.83    0.28
   3  19   1    2.01    0.14
  -3  19  -1    1.92    0.42
   3  19   1    2.25    0.16
  -3  19  -1    2.19    0.15
   3  19   1    2.03    0.45
  -4 -19  -1    0.11    0.11
   4 -19   1   -0.02    0.14
   4 -19   1    0.04    0.12
   4  19   1    0.18    0.31
   4  19   1    0.13    0.19
  -4  19  -1   -0.07    0.26
   4  19   1    0.12    0.08
   4  19   1    0.06    0.08
  -4  19  -1    0.04    0.08
   5 -19   1    2.19    0.21
   5 -19   1    2.45    0.16
  -5 -19  -1    2.15    0.19
   5 -19   1    2.14    0.26
   5  19   1    1.90    0.45
  -5  19  -1    2.35    0.14
   5  19   1    2.38    0.16
  -5  19  -1    2.24    0.44
   5  19   1    2.38    0.16
   5  19   1    1.87    0.28
  -6 -19  -1    1.22    0.16
   6 -19   1    1.24    0.17
   6 -19   1    1.03    0.22
   6 -19   1    1.19    0.13
   6  19   1    1.27    0.44
   6  19   1    1.13    0.25
   6  19   1    1.12    0.12
  -6  19  -1    0.94    0.10
   6  19   1    0.93    0.11
  -7 -19  -1    3.78    0.23
   7 -19   1    3.54    0.26
   7 -19   1    3.69    0.20
   7 -19   1    3.92    0.33
  -7  19  -1    3.68    0.18
   7  19   1    4.45    0.37
   7  19   1    4.25    0.21
   7  19   1    3.59    0.60
   7  19   1    3.51    0.20
   8 -19   1    3.84    0.27
   8 -19   1    3.78    0.34
   8 -19   1    3.90    0.21
  -8  19  -1    3.57    0.18
   8  19   1    3.69    0.62
   8  19   1    3.73    0.35
  -8  19  -1    3.92    0.28
   8  19   1    3.89    0.20
   8  19   1    3.48    0.19
   9 -19   1    0.25    0.14
   9 -19   1    0.35    0.20
   9 -19   1    0.31    0.11
   9  19   1    0.21    0.11
   9  19   1    0.45    0.10
  -9  19  -1    0.27    0.15
  10 -19   1    4.73    0.39
  10 -19   1    4.51    0.29
  10 -19   1    4.96    0.25
  10  19   1    4.62    0.23
  10  19   1    4.83    0.23
 -10  19  -1    5.02    0.33
  11 -19   1    3.38    0.26
  11 -19   1    2.86    0.22
  11 -19   1    2.71    0.32
  11  19   1    3.33    0.21
 -11  19  -1    3.43    0.29
  12 -19   1    0.84    0.24
  12 -19   1    0.94    0.15
 -12  19  -1    1.06    0.21
  12  19   1    1.19    0.21
  13 -19   1    0.88    0.15
  13 -19   1    0.87    0.26
 -13  19  -1    1.15    0.22
  14 -19   1    0.24    0.22
 -14  19  -1    0.09    0.17
  13 -20  -1    0.85    0.15
  13 -20  -1    0.93    0.28
 -13  20   1    0.78    0.20
  12 -20  -1    0.18    0.17
  12 -20  -1    0.20    0.21
  12 -20  -1   -0.04    0.12
 -12  20   1    0.31    0.18
  12  20  -1    0.04    0.11
  11 -20  -1    0.16    0.12
  11 -20  -1    0.33    0.22
  11 -20  -1    0.11    0.15
 -11  20   1    0.40    0.18
  11  20  -1   -0.02    0.10
  10 -20  -1    7.30    0.47
  10 -20  -1    7.77    0.31
  10 -20  -1    7.99    0.38
  10  20  -1    7.84    0.30
 -10  20   1    7.78    0.40
  10  20  -1    8.65    0.93
   9 -20  -1    0.23    0.12
   9 -20  -1    0.17    0.20
   9 -20  -1    0.21    0.15
   9  20  -1    0.28    0.10
   9  20  -1   -0.11    0.19
   9  20  -1    0.31    0.11
   9  20  -1    0.18    0.37
   8 -20  -1    0.51    0.22
   8 -20  -1    0.50    0.12
   8 -20  -1    0.39    0.16
   8  20  -1    0.41    0.10
   8  20  -1    0.48    0.23
   8  20  -1    0.44    0.11
   8  20  -1    0.63    0.40
   7 -20  -1    0.21    0.15
   7 -20  -1    0.21    0.11
   7 -20  -1    0.10    0.18
   7  20  -1    0.33    0.11
   7  20  -1    0.07    0.33
   7  20  -1    0.23    0.22
   7  20  -1    0.25    0.09
   6 -20  -1   -0.12    0.09
   6 -20  -1   -0.02    0.13
   6 -20  -1   -0.08    0.17
   6  20  -1    0.06    0.09
   6  20  -1    0.18    0.34
   6  20  -1    0.09    0.10
   6  20  -1   -0.06    0.20
   5 -20  -1    0.26    0.14
   5 -20  -1    0.56    0.20
  -5 -20   1    0.51    0.13
   5  20  -1    0.39    0.35
   5  20  -1    0.32    0.11
   5  20  -1    0.39    0.09
   5  20  -1    0.41    0.23
   4 -20  -1    1.15    0.18
   4 -20  -1    1.28    0.22
  -4 -20   1    1.40    0.17
   4  20  -1    1.41    0.29
  -4  20   1    1.45    0.11
   4  20  -1    1.35    0.13
   4  20  -1    1.32    0.12
   4  20  -1    1.40    0.43
  -3 -20   1    0.05    0.12
   3 -20  -1    0.00    0.13
   3  20  -1    0.13    0.30
  -3  20   1   -0.05    0.27
   3  20  -1    0.10    0.21
  -3  20   1    0.12    0.08
  -3  20   1   -0.01    0.08
   3  20  -1    0.02    0.09
   3  20  -1   -0.05    0.08
   2 -20  -1    1.02    0.17
  -2 -20   1    1.33    0.16
   2  20  -1    1.40    0.28
   2  20  -1    1.79    0.44
  -2  20   1    1.34    0.12
   2  20  -1    1.13    0.12
   2  20  -1    1.21    0.11
  -2  20   1    1.17    0.37
  -2  20   1    1.33    0.11
   1 -20  -1    0.19    0.13
  -1 -20   1    0.06    0.12
  -1  20   1    0.05    0.21
   1  20  -1    0.07    0.09
   1  20  -1    0.04    0.20
   1  20  -1    0.07    0.08
  -1  20   1    0.15    0.08
  -1  20   1    0.05    0.09
   1  20  -1    0.05    0.30
  -1  20   1    0.34    0.31
   0 -20   1    0.93    0.15
   0 -20  -1    0.77    0.16
   0  20   1    0.90    0.10
   0  20  -1    0.90    0.37
   0  20  -1    0.81    0.11
   0  20   1    0.98    0.11
   0  20  -1    0.73    0.10
   0  20   1    0.80    0.35
   0  20  -1    0.72    0.24
   0  20   1    0.55    0.23
   1 -20   1    1.43    0.17
  -1 -20  -1    1.47    0.18
   1  20   1    1.31    0.12
  -1  20  -1    1.59    0.15
  -1  20  -1    1.07    0.39
   1  20   1    1.52    0.29
  -1  20  -1    1.41    0.28
  -1  20  -1    1.49    0.13
  -1  20  -1    1.46    0.13
   1  20   1    1.31    0.12
   1  20   1    1.34    0.40
  -2 -20  -1    4.32    0.27
   2 -20   1    4.16    0.26
  -2  20  -1    4.44    0.19
  -2  20  -1    4.26    0.56
   2  20   1    4.07    0.39
   2  20   1    4.36    0.20
   2  20   1    4.34    0.19
   2  20   1    5.67    0.67
  -2  20  -1    4.03    0.19
  -2  20  -1    4.78    0.41
  -2  20  -1    4.51    0.23
  -3 -20  -1    4.57    0.27
   3 -20   1    5.10    0.28
   3  20   1    5.45    0.23
  -3  20  -1    5.81    0.65
   3  20   1    5.18    0.21
   3  20   1    6.25    0.70
  -3  20  -1    5.18    0.20
   3  20   1    5.12    0.40
  -3  20  -1    4.92    0.42
  -4 -20  -1    3.97    0.25
   4 -20   1    4.11    0.26
  -4  20  -1    4.07    0.56
   4  20   1    4.38    0.62
  -4  20  -1    4.33    0.19
   4  20   1    4.13    0.19
   4  20   1    4.08    0.21
   4  20   1    3.84    0.38
  -5 -20  -1   12.39    0.45
   5 -20   1   12.68    0.54
   5 -20   1   12.31    0.45
   5  20   1   13.21    0.39
  -5  20  -1   12.66    0.86
   5  20   1   12.87    0.92
   5  20   1   12.66    0.39
  -5  20  -1   13.44    0.38
   5  20   1   13.93    0.63
  -6 -20  -1    4.87    0.28
   6 -20   1    4.30    0.35
   6 -20   1    5.10    0.30
   6  20   1    5.25    0.22
   6  20   1    5.03    0.69
   6  20   1    4.66    0.22
  -6  20  -1    4.75    0.20
   6  20   1    4.24    0.39
   7 -20   1    4.60    0.23
   7 -20   1    4.20    0.27
  -7 -20  -1    4.35    0.27
   7 -20   1    4.68    0.37
  -7  20  -1    4.51    0.19
   7  20   1    4.54    0.21
   7  20   1    4.34    0.22
   7  20   1    3.63    0.37
   8 -20   1    1.19    0.19
   8 -20   1    1.45    0.25
   8 -20   1    1.29    0.14
   8  20   1    1.38    0.14
  -8  20  -1    1.41    0.20
   8  20   1    1.21    0.13
   9 -20   1    0.06    0.14
   9 -20   1   -0.02    0.18
   9 -20   1    0.10    0.11
   9  20   1   -0.03    0.10
  -9  20  -1    0.15    0.16
  10 -20   1    0.78    0.18
  10 -20   1    0.55    0.22
  10 -20   1    0.70    0.14
 -10  20  -1    0.68    0.20
  11 -20   1   -0.07    0.20
  11 -20   1    0.07    0.15
  11 -20   1    0.10    0.11
 -11  20  -1   -0.05    0.15
  12 -20   1    0.75    0.25
  12 -20   1    0.89    0.19
  12 -20   1    0.96    0.15
 -12  20  -1    1.00    0.22
  13 -20   1    0.99    0.26
 -13  20  -1    1.46    0.24
  12 -21  -1    2.54    0.35
  12 -21  -1    3.24    0.23
 -12  21   1    3.38    0.30
  11 -21  -1    3.88    0.30
  11 -21  -1    3.72    0.39
  11 -21  -1    4.00    0.25
 -11  21   1    3.75    0.31
  11  21  -1    4.06    0.23
  10 -21  -1    6.03    0.46
  10 -21  -1    5.79    0.35
  10 -21  -1    5.90    0.28
  10  21  -1    5.69    0.27
 -10  21   1    5.22    0.35
   9 -21  -1    0.62    0.18
   9 -21  -1    0.70    0.25
   9 -21  -1    0.51    0.13
   9  21  -1    0.39    0.11
   8 -21  -1    0.03    0.18
   8 -21  -1    0.01    0.15
   8  21  -1    0.04    0.21
   8  21  -1   -0.02    0.11
   8  21  -1   -0.24    0.09
   8  21  -1   -0.07    0.35
   7 -21  -1    0.02    0.19
   7 -21  -1    0.09    0.15
   7  21  -1    0.05    0.10
   7  21  -1    0.25    0.40
   7  21  -1    0.09    0.10
   7  21  -1    0.18    0.22
   6 -21  -1    0.08    0.15
   6 -21  -1    0.23    0.19
   6  21  -1    0.22    0.09
   6  21  -1    0.13    0.11
   6  21  -1    0.09    0.22
   6  21  -1   -0.30    0.30
   5 -21  -1   -0.18    0.13
   5  21  -1    0.06    0.33
   5  21  -1    0.05    0.10
   5  21  -1   -0.15    0.21
   5  21  -1    0.09    0.09
   4 -21  -1    0.30    0.16
   4  21  -1    0.56    0.25
   4  21  -1    0.34    0.11
   4  21  -1    0.30    0.09
   4  21  -1    0.40    0.35
  -3 -21   1    5.61    0.29
   3 -21  -1    6.22    0.33
   3  21  -1    5.67    0.47
   3  21  -1    6.15    0.24
   3  21  -1    6.05    0.24
   3  21  -1    6.43    0.74
  -2 -21   1    2.61    0.22
   2 -21  -1    2.90    0.24
  -2  21   1    3.04    0.37
   2  21  -1    3.06    0.18
  -2  21   1    3.11    0.17
   2  21  -1    2.99    0.18
   2  21  -1    2.88    0.37
   2  21  -1    2.78    0.54
   1 -21  -1    2.82    0.24
  -1 -21   1    2.48    0.22
   1  21  -1    2.72    0.17
  -1  21   1    2.90    0.18
   1  21  -1    3.17    0.39
  -1  21   1    2.90    0.16
   1  21  -1    2.97    0.17
   1  21  -1    3.18    0.56
  -1  21   1    2.55    0.35
   0 -21  -1    1.00    0.17
   0 -21   1    0.81    0.16
   0  21  -1    0.88    0.27
   0  21   1    0.85    0.10
   0  21  -1    0.72    0.12
   0  21  -1    0.88    0.39
   0  21   1    0.75    0.26
   0  21  -1    0.84    0.10
   0  21   1    0.80    0.11
  -1 -21  -1    2.16    0.21
   1 -21   1    2.30    0.21
  -1  21  -1    2.30    0.15
   1  21   1    2.08    0.32
  -1  21  -1    1.79    0.31
  -1  21  -1    2.04    0.46
   1  21   1    2.09    0.16
  -1  21  -1    1.99    0.16
   1  21   1    2.11    0.15
   2 -21   1    1.73    0.20
  -2 -21  -1    1.58    0.19
  -2  21  -1    1.53    0.14
  -2  21  -1    1.09    0.28
   2  21   1    1.68    0.31
  -2  21  -1    1.77    0.14
  -2  21  -1    1.47    0.42
   2  21   1    1.75    0.15
   2  21   1    1.67    0.14
  -2  21  -1    1.60    0.16
  -3 -21  -1    0.70    0.16
   3 -21   1    0.78    0.16
  -3  21  -1    0.72    0.13
  -3  21  -1    0.59    0.26
   3  21   1    0.48    0.23
   3  21   1    0.96    0.12
  -3  21  -1    0.68    0.10
   3  21   1    0.75    0.11
  -3  21  -1    0.78    0.38
  -4 -21  -1    1.80    0.19
   4 -21   1    1.59    0.20
  -4  21  -1    1.56    0.43
  -4  21  -1    1.87    0.15
  -4  21  -1    1.72    0.31
   4  21   1    1.84    0.17
   4  21   1    1.89    0.15
   4  21   1    1.98    0.32
  -5 -21  -1    1.70    0.20
   5 -21   1    1.57    0.20
  -5  21  -1    1.63    0.31
   5  21   1    1.55    0.15
   5  21   1    1.97    0.31
  -5  21  -1    1.75    0.14
   5  21   1    1.73    0.16
  -6 -21  -1    1.24    0.18
   6 -21   1    1.01    0.18
  -6  21  -1    1.10    0.11
   6  21   1    1.28    0.14
   6  21   1    1.03    0.26
   7 -21   1    1.74    0.22
   7 -21   1    1.25    0.24
   7  21   1    1.76    0.15
   7  21   1    1.89    0.30
   8 -21   1    1.84    0.28
   8 -21   1    1.75    0.22
   8  21   1    2.09    0.18
  -8  21  -1    1.84    0.24
   9 -21   1    5.70    0.43
   9 -21   1    7.14    0.36
  -9  21  -1    6.00    0.37
  10 -21   1    0.09    0.12
  10 -21   1    0.21    0.22
  10 -21   1    0.06    0.15
 -10  21  -1    0.24    0.17
  11 -21   1    2.72    0.26
  11 -21   1    2.59    0.34
  11 -21   1    2.74    0.22
 -11  21  -1    2.80    0.29
  10 -22  -1    0.18    0.22
  10 -22  -1    0.30    0.18
 -10  22   1    0.34    0.18
   9 -22  -1    4.64    0.43
   9 -22  -1    5.11    0.34
  -9  22   1    5.24    0.35
   9  22  -1    4.62    0.23
   8 -22  -1    4.26    0.40
   8 -22  -1    4.27    0.32
   8  22  -1    5.00    0.46
   8  22  -1    4.30    0.23
   7 -22  -1    1.69    0.23
   7  22  -1    1.85    0.15
   7  22  -1    1.82    0.32
   6 -22  -1    6.62    0.37
   6  22  -1    7.29    0.28
   6  22  -1    7.13    0.52
   6  22  -1    7.05    0.27
   5 -22  -1    1.83    0.22
   5  22  -1    1.88    0.16
   5  22  -1    1.41    0.31
   5  22  -1    1.61    0.49
   5  22  -1    1.92    0.16
   4 -22  -1    6.54    0.35
   4  22  -1    6.82    0.52
   4  22  -1    7.31    0.27
   4  22  -1    6.85    0.79
   4  22  -1    7.07    0.28
   3 -22  -1    3.05    0.26
   3  22  -1    2.51    0.36
  -3  22   1    2.78    0.38
   3  22  -1    2.98    0.19
   3  22  -1    3.07    0.57
   3  22  -1    3.23    0.18
  -2 -22   1   -0.06    0.13
   2 -22  -1    0.06    0.15
   2  22  -1    0.14    0.09
  -2  22   1   -0.10    0.09
   2  22  -1    0.07    0.10
  -2  22   1   -0.23    0.21
   2  22  -1   -0.25    0.21
   2  22  -1   -0.11    0.32
   1 -22  -1   -0.09    0.13
  -1 -22   1   -0.24    0.12
  -1  22   1   -0.15    0.21
   1  22  -1   -0.02    0.09
   1  22  -1   -0.14    0.21
   1  22  -1    0.31    0.36
  -1  22   1   -0.01    0.09
   1  22  -1   -0.17    0.09
   0 -22   1    0.97    0.17
   0 -22  -1    0.79    0.17
   0  22  -1    0.83    0.41
   0  22  -1    0.71    0.11
   0  22   1    0.72    0.27
   0  22  -1    1.08    0.30
   0  22  -1    0.71    0.12
   0  22   1    0.99    0.13
   1 -22   1    2.24    0.22
  -1 -22  -1    2.15    0.22
  -1  22  -1    1.77    0.34
  -1  22  -1    2.17    0.16
  -1  22  -1    1.86    0.47
   1  22   1    2.33    0.16
  -1  22  -1    2.43    0.17
   1  22   1    2.16    0.34
  -2 -22  -1    4.43    0.27
   2 -22   1    4.19    0.29
  -2  22  -1    4.18    0.20
  -2  22  -1    4.16    0.21
   2  22   1    4.37    0.21
  -2  22  -1    3.47    0.41
  -3 -22  -1    2.92    0.24
   3 -22   1    2.92    0.25
   3  22   1    2.80    0.38
  -3  22  -1    2.51    0.37
  -3  22  -1    3.16    0.18
   3  22   1    2.76    0.19
  -4 -22  -1    5.99    0.32
   4 -22   1    6.14    0.34
  -4  22  -1    6.13    0.24
   4  22   1    6.36    0.49
  -4  22  -1    6.12    0.52
   4  22   1    6.36    0.26
  -4  22  -1    6.39    0.30
   5 -22   1    1.93    0.22
  -5  22  -1    1.92    0.34
   5  22   1    1.75    0.31
   5  22   1    1.68    0.15
   6 -22   1    0.01    0.15
  -6  22  -1   -0.28    0.21
   6  22   1    0.03    0.20
   6  22   1   -0.02    0.11
   7 -22   1    2.97    0.26
  -7  22  -1    3.41    0.31
   8 -22   1    1.56    0.22
  -8  22  -1    2.07    0.25
   9 -22   1    0.58    0.24
   9 -22   1    0.54    0.18
  -9  22  -1    0.44    0.18
  10 -22   1    0.18    0.16
  10 -22   1    0.30    0.23
 -10  22  -1   -0.07    0.16
   8 -23  -1    0.15    0.17
   7 -23  -1   -0.12    0.16
   7  23  -1    0.22    0.26
   6 -23  -1    0.40    0.18
   6  23  -1    0.58    0.27
   6  23  -1    0.34    0.11
   5 -23  -1    0.16    0.16
   5  23  -1    0.08    0.25
   5  23  -1    0.12    0.10
  -5  23   1    0.14    0.24
   4 -23  -1   -0.05    0.15
   4  23  -1   -0.09    0.09
   4  23  -1    0.01    0.25
  -4  23   1    0.04    0.25
   3 -23  -1    1.05    0.20
   3  23  -1    1.08    0.30
  -3  23   1    0.87    0.30
   3  23  -1    0.79    0.12
   2 -23  -1    1.15    0.20
   2  23  -1    0.88    0.12
   2  23  -1    1.16    0.14
  -2  23   1    1.26    0.14
  -2  23   1    0.93    0.31
   2  23  -1    1.03    0.31
   1 -23  -1    0.96    0.18
   1  23  -1    0.58    0.11
   1  23  -1    0.62    0.27
  -1  23   1    0.30    0.26
   1  23  -1    0.69    0.13
  -1  23   1    0.67    0.12
   0 -23  -1    1.70    0.22
   0 -23   1    1.89    0.21
   0  23  -1    1.67    0.15
   0  23   1    1.45    0.14
   0  23  -1    1.63    0.34
   0  23  -1    1.81    0.17
   0  23   1    1.90    0.35
   1 -23   1    1.44    0.20
  -1 -23  -1    1.66    0.21
  -1  23  -1    1.99    0.16
  -1  23  -1    1.91    0.17
   1  23   1    1.93    0.17
  -1  23  -1    1.49    0.33
   1  23   1    1.98    0.35
  -2 -23  -1    1.01    0.19
   2 -23   1    1.11    0.19
   2  23   1    0.78    0.13
   2  23   1    1.18    0.30
  -2  23  -1    0.75    0.29
   3 -23   1   -0.19    0.14
   3  23   1   -0.11    0.22
  -3  23  -1   -0.06    0.23
   3  23   1   -0.04    0.11
   4 -23   1   -0.09    0.14
   4  23   1    0.09    0.23
  -4  23  -1   -0.11    0.23
   5  23   1    2.45    0.36
  -5  23  -1    1.99    0.36
   6 -23   1    0.09    0.16
  -6  23  -1   -0.23    0.15
   6  23   1    0.18    0.22
  -6  23  -1   -0.02    0.23
   7 -23   1    1.18    0.21
  -7  23  -1    1.14    0.23
  -7  23  -1    1.11    0.32
   8 -23   1    2.41    0.26
  -8  23  -1    1.67    0.25
   6 -24  -1    4.09    0.31
   6  24  -1    4.03    0.46
   5 -24  -1    1.25    0.22
   5  24  -1    0.60    0.29
   4 -24  -1    0.53    0.18
  -4  24   1    0.18    0.26
   4  24  -1    0.26    0.26
   3 -24  -1    0.63    0.19
   3  24  -1    0.76    0.28
  -3  24   1    0.27    0.27
   2 -24  -1    0.06    0.16
  -2  24   1    0.00    0.24
   2  24  -1   -0.14    0.25
   1 -24  -1    0.42    0.17
  -1  24   1    0.10    0.25
   1  24  -1    0.41    0.28
   0 -24  -1   -0.07    0.15
   0  24   1    0.01    0.25
   0  24  -1   -0.16    0.25
   1  24   1    2.37    0.39
  -1  24  -1    2.75    0.42
   2 -24   1    0.90    0.19
   2  24   1    1.31    0.33
  -2  24  -1    1.02    0.32
   3 -24   1    2.11    0.24
   3  24   1    2.02    0.36
  -3  24  -1    1.60    0.35
   4 -24   1    7.59    0.40
   4  24   1    8.10    0.56
  -4  24  -1    7.98    0.59
   5 -24   1    0.66    0.19
   5  24   1    0.62    0.26
 -22   0   2    3.69    0.46
 -21   0   2    0.05    0.11
  21   0  -2   -0.15    0.11
 -21   0   2   -0.16    0.21
  20   0  -2    0.97    0.13
 -20   0   2    0.86    0.27
  20   0  -2    0.98    0.21
 -20   0   2    1.18    0.16
 -20   0   2    1.17    0.14
 -19   0   2   -0.09    0.11
  19   0  -2   -0.22    0.13
 -19   0   2    0.05    0.21
 -19   0   2    0.00    0.09
  19   0  -2   -0.21    0.09
 -18   0   2    0.83    0.13
  18   0  -2    0.90    0.19
  18   0  -2    0.86    0.11
 -18   0   2    1.12    0.27
 -18   0   2    1.02    0.12
  17   0  -2   -0.15    0.08
 -17   0   2    0.02    0.08
 -17   0   2   -0.10    0.16
 -17   0   2    0.02    0.09
 -16   0   2    0.50    0.10
 -16   0   2    0.39    0.09
 -16   0   2    0.35    0.19
  16   0  -2    0.53    0.09
  15   0  -2   -0.12    0.06
 -15   0   2   -0.08    0.06
 -15   0   2   -0.03    0.14
  14   0  -2   18.55    0.50
 -14   0   2   17.30    0.45
 -14   0   2   19.02    0.49
 -13   0   2    0.05    0.05
  13   0  -2   -0.04    0.05
 -13   0   2   -0.02    0.05
 -12   0   2  141.68    3.33
 -12   0   2  141.51    3.29
  12   0  -2  139.82    3.33
 -11   0   2   -0.04    0.04
 -11   0   2   -0.04    0.05
  11   0  -2   -0.07    0.04
 -11   0   2   -0.01    0.04
 -10   0   2   68.64    1.60
 -10   0   2   66.77    1.76
 -10   0   2   70.34    1.62
  10   0  -2   65.46    1.62
   9   0  -2   -0.02    0.03
  -9   0   2   -0.01    0.04
  -9   0   2   -0.04    0.03
  -9   0   2    0.00    0.03
  -8   0   2    2.18    0.09
  -8   0   2    1.98    0.10
  -8   0   2    1.87    0.08
   8   0  -2    2.06    0.08
  -7   0   2   -0.02    0.03
  -7   0   2   -0.04    0.02
  -7   0   2   -0.02    0.03
   7   0  -2   -0.07    0.02
  -6   0   2    2.02    0.07
  -6   0   2    1.78    0.08
  -6   0   2    2.06    0.07
   6   0  -2    2.21    0.07
  -5   0   2   -0.02    0.02
   5   0  -2    0.07    0.02
  -5   0   2   -0.05    0.02
  -5   0   2   -0.01    0.02
   4   0  -2   15.74    0.38
  -4   0   2   15.97    0.42
  -3   0   2    0.02    0.02
  -3   0   2    0.03    0.03
   3   0  -2    0.02    0.01
  -2   0   2  491.95   10.60
   2   0  -2  491.26   10.95
  -2   0   2  529.76   11.00
   2   0  -2  462.75   10.59
  -1   0   2   -0.47    0.01
  -1   0   2   -0.47    0.01
   1   0  -2   -0.54    0.01
  -1   0   2   -0.46    0.01
   1   0  -2   -0.53    0.02
  -1   0   2   -0.51    0.02
  -1   0   2   -0.46    0.01
  -1   0   2   -0.50    0.02
  -1   0   2   -0.47    0.01
   1   0  -2   -0.52    0.01
   1   0  -2   -0.49    0.01
   1   0  -2   -0.51    0.01
   0   0   2  339.52    7.38
   0   0   2  358.98    7.62
   0   0  -2  327.49    8.05
   0   0   2  355.67    7.65
   0   0   2  330.60    8.04
   0   0   2  363.68    7.48
  -1   0  -2    0.01    0.01
  -1   0  -2    0.08    0.02
   1   0   2    0.01    0.01
  -1   0  -2    0.03    0.01
  -1   0  -2    0.02    0.01
   1   0   2    0.03    0.01
   1   0   2    0.03    0.01
   2   0   2   21.53    0.48
   2   0   2   21.84    0.53
  -2   0  -2   21.77    0.47
  -2   0  -2   21.61    0.51
  -2   0  -2   21.90    0.53
  -3   0  -2   -0.07    0.02
   3   0   2   -0.05    0.01
  -3   0  -2   -0.07    0.01
  -3   0  -2   -0.07    0.02
  -3   0  -2   -0.07    0.02
  -4   0  -2    6.57    0.18
  -4   0  -2    6.77    0.20
  -4   0  -2    6.56    0.19
  -4   0  -2    6.91    0.17
   4   0   2    6.32    0.18
  -4   0  -2    6.90    0.18
   5   0   2   -0.09    0.02
  -5   0  -2   -0.08    0.03
  -5   0  -2   -0.10    0.02
  -5   0  -2   -0.09    0.02
  -5   0  -2   -0.06    0.03
  -5   0  -2   -0.04    0.02
  -6   0  -2    0.19    0.04
   6   0   2    0.23    0.03
  -6   0  -2    0.29    0.04
  -6   0  -2    0.15    0.03
  -6   0  -2    0.25    0.03
  -6   0  -2    0.22    0.04
  -7   0  -2   -0.04    0.04
   7   0   2   -0.01    0.03
  -7   0  -2   -0.02    0.03
  -7   0  -2    0.00    0.03
  -7   0  -2    0.03    0.04
  -7   0  -2   -0.05    0.03
  -8   0  -2  183.51    4.04
   8   0   2  194.16    4.50
  -8   0  -2  188.28    4.38
  -8   0  -2  178.50    4.45
  -8   0  -2  191.94    4.86
  -8   0  -2  191.06    4.09
  -9   0  -2    0.00    0.04
  -9   0  -2   -0.03    0.05
  -9   0  -2   -0.03    0.04
  -9   0  -2    0.01    0.05
   9   0   2    0.02    0.04
  -9   0  -2    0.01    0.04
 -10   0  -2  266.92    5.87
 -10   0  -2  275.66    7.04
  10   0   2  277.60    6.56
 -10   0  -2  277.14    6.37
 -10   0  -2  273.78    5.90
  11   0   2    0.06    0.05
 -11   0  -2    0.04    0.05
 -11   0  -2    0.07    0.05
 -11   0  -2    0.25    0.13
 -11   0  -2    0.11    0.07
 -11   0  -2    0.05    0.06
 -11   0  -2    0.07    0.05
 -12   0  -2    6.16    0.21
  12   0   2    6.44    0.21
 -12   0  -2    6.25    0.24
 -12   0  -2    6.73    0.25
 -12   0  -2    6.40    0.21
 -12   0  -2    5.67    0.36
 -13   0  -2   -0.17    0.05
 -13   0  -2   -0.03    0.07
  13   0   2   -0.14    0.05
 -13   0  -2   -0.10    0.13
 -13   0  -2    0.05    0.07
 -13   0  -2   -0.09    0.06
  14   0   2    5.34    0.20
 -14   0  -2    5.32    0.20
 -14   0  -2    5.12    0.38
 -14   0  -2    5.31    0.24
 -14   0  -2    5.13    0.22
 -14   0  -2    5.08    0.21
 -15   0  -2   -0.09    0.07
 -15   0  -2    0.00    0.08
 -15   0  -2    0.02    0.09
  15   0   2    0.01    0.07
 -15   0  -2   -0.29    0.14
 -16   0  -2   11.91    0.62
 -16   0  -2   12.04    0.36
 -16   0  -2   12.64    0.38
 -16   0  -2   11.36    0.39
 -17   0  -2   -0.12    0.18
 -17   0  -2   -0.05    0.10
  17   0   2    0.02    0.08
 -17   0  -2    0.01    0.09
 -18   0  -2    9.66    0.33
 -18   0  -2    9.46    0.60
 -18   0  -2    9.53    0.36
 -19   0  -2    0.00    0.10
  19   0   2   -0.14    0.15
 -19   0  -2   -0.02    0.21
 -19   0  -2   -0.10    0.11
 -20   0  -2    4.77    0.52
 -20   0  -2    5.05    0.29
  20   0   2    4.63    0.35
 -20   0  -2    4.65    0.25
 -21   0  -2   -0.37    0.12
 -21   0  -2    0.04    0.12
 -21   0  -2   -0.03    0.24
 -22  -1   2    0.40    0.28
 -22   1   2    0.06    0.11
 -22   1   2    0.01    0.26
 -21  -1   2    1.32    0.31
  21  -1  -2    0.66    0.13
 -21   1   2    0.83    0.16
 -21   1   2    0.66    0.13
 -21   1   2    1.00    0.31
  21   1  -2    0.73    0.14
  20  -1  -2    3.41    0.31
  20  -1  -2    2.29    0.19
 -20  -1   2    2.56    0.37
 -20  -1   2    2.68    0.18
 -20   1   2    3.60    0.44
  20   1  -2    2.89    0.29
 -20   1   2    3.03    0.21
 -20   1   2    3.22    0.20
  20   1  -2    2.69    0.20
 -19  -1   2    8.42    0.29
 -19  -1   2    8.70    0.56
  19  -1  -2    7.80    0.31
 -19  -1   2    8.12    0.32
  19   1  -2    7.91    0.42
 -19   1   2    8.50    0.33
 -19   1   2    8.68    0.56
 -19   1   2    8.25    0.30
 -18  -1   2   -0.16    0.16
 -18  -1   2    0.02    0.08
  18  -1  -2   -0.13    0.08
 -18  -1   2   -0.01    0.10
  18   1  -2   -0.12    0.13
 -18   1   2   -0.14    0.08
 -18   1   2   -0.02    0.10
  18   1  -2   -0.10    0.08
 -18   1   2   -0.04    0.18
 -17  -1   2    7.15    0.46
 -17  -1   2    7.11    0.28
 -17  -1   2    6.91    0.25
  17  -1  -2    7.15    0.26
 -17   1   2    7.28    0.29
  17   1  -2    6.58    0.35
 -17   1   2    7.54    0.49
 -17   1   2    6.70    0.25
 -16  -1   2    0.92    0.12
  16  -1  -2    0.61    0.09
 -16  -1   2    0.56    0.21
 -16  -1   2    0.85    0.10
  16   1  -2    0.62    0.15
  16   1  -2    0.71    0.09
 -16   1   2    0.89    0.10
 -15  -1   2   -0.13    0.13
  15  -1  -2    0.06    0.07
 -15  -1   2    0.13    0.08
 -15  -1   2    0.20    0.07
  15   1  -2    0.04    0.07
  14  -1  -2    0.90    0.09
 -14  -1   2    0.97    0.09
 -14  -1   2    0.92    0.19
 -14  -1   2    1.00    0.11
  14   1  -2    0.97    0.09
 -14   1   2    0.93    0.08
  13  -1  -2    0.03    0.06
 -13  -1   2   -0.02    0.05
 -13  -1   2    0.04    0.12
 -13  -1   2    0.06    0.05
 -13   1   2    0.06    0.06
  13   1  -2    0.08    0.05
 -13   1   2    0.10    0.05
 -12  -1   2    0.17    0.05
 -12  -1   2    0.05    0.04
 -12  -1   2    0.01    0.05
  12  -1  -2    0.05    0.05
  12   1  -2    0.06    0.05
 -12   1   2   -0.04    0.06
 -12   1   2    0.12    0.05
  11  -1  -2   22.61    0.59
 -11  -1   2   23.11    0.58
 -11  -1   2   22.49    0.58
 -11  -1   2   23.57    0.65
 -11  -1   2   22.77    0.53
 -11   1   2   23.63    0.59
  11   1  -2   23.54    0.59
 -11   1   2   23.39    0.60
 -11   1   2   23.51    0.65
 -10  -1   2    0.12    0.04
  10  -1  -2    0.04    0.04
 -10  -1   2    0.06    0.05
 -10  -1   2    0.07    0.04
 -10   1   2    0.15    0.05
 -10   1   2    0.12    0.05
 -10   1   2    0.09    0.04
  10   1  -2    0.11    0.04
   9  -1  -2   15.27    0.39
  -9  -1   2   14.83    0.43
  -9  -1   2   14.99    0.38
  -9  -1   2   14.97    0.38
  -9   1   2   14.44    0.43
  -9   1   2   15.15    0.38
  -9   1   2   15.27    0.40
   9   1  -2   15.15    0.39
  -8  -1   2   23.51    0.65
  -8  -1   2   23.75    0.58
  -8  -1   2   23.85    0.57
   8  -1  -2   24.53    0.59
   8   1  -2   22.82    0.58
  -8   1   2   24.44    0.58
  -8   1   2   23.40    0.64
  -8   1   2   24.28    0.59
   7  -1  -2   22.43    0.54
  -7  -1   2   21.78    0.60
  -7  -1   2   22.23    0.53
  -7  -1   2   22.00    0.54
  -7   1   2   22.29    0.55
   7   1  -2   22.62    0.54
  -7   1   2   20.92    0.59
  -7   1   2   22.50    0.54
  -6  -1   2    2.37    0.08
   6  -1  -2    2.59    0.09
  -6  -1   2    2.41    0.09
  -6   1   2    2.47    0.09
  -6   1   2    2.49    0.08
   6   1  -2    2.35    0.09
  -6   1   2    2.35    0.10
  -5  -1   2   30.68    0.71
   5  -1  -2   28.59    0.71
  -5  -1   2   29.47    0.69
   5  -1  -2   30.88    0.78
   5   1  -2   28.93    0.71
  -5   1   2   29.79    0.78
   5   1  -2   30.36    0.72
  -5   1   2   28.88    0.71
   4  -1  -2   20.67    0.49
   4  -1  -2   21.21    0.54
   4   1  -2   19.45    0.50
   4   1  -2   20.51    0.49
  -4   1   2   19.61    0.53
   3  -1  -2    6.98    0.19
  -3  -1   2    6.42    0.20
   3  -1  -2    6.47    0.16
   3   1  -2    6.64    0.16
   3   1  -2    6.41    0.18
  -3   1   2    6.93    0.19
   3   1  -2    6.23    0.19
  -2  -1   2    4.69    0.13
   2  -1  -2    5.37    0.15
  -2  -1   2    4.52    0.13
  -2  -1   2    4.61    0.15
  -2  -1   2    5.11    0.13
   2  -1  -2    5.04    0.12
  -2  -1   2    5.18    0.12
   2  -1  -2    5.24    0.13
  -2  -1   2    4.60    0.12
   2  -1  -2    4.96    0.14
   2   1  -2    4.45    0.12
   2   1  -2    4.74    0.13
   2   1  -2    4.71    0.12
   2   1  -2    4.67    0.15
   2   1  -2    4.65    0.13
   2   1  -2    4.39    0.13
   2   1  -2    4.18    0.12
  -2   1   2    4.91    0.14
  -2   1   2    5.43    0.14
  -1  -1   2   18.49    0.40
   1  -1  -2   17.99    0.43
   1  -1  -2   18.53    0.45
  -1  -1   2   18.90    0.41
  -1  -1   2   18.84    0.42
  -1  -1   2   19.39    0.44
  -1  -1   2   19.23    0.41
  -1  -1   2   18.49    0.42
   1  -1  -2   19.02    0.48
  -1  -1   2   18.94    0.43
   1  -1  -2   18.56    0.42
  -1  -1   2   19.05    0.44
  -1   1   2   19.46    0.40
  -1   1   2   19.19    0.43
   1   1  -2   19.16    0.45
  -1   1   2   19.14    0.45
   1   1  -2   18.34    0.43
  -1   1   2   19.15    0.42
   1   1  -2   16.62    0.41
   1   1  -2   16.80    0.42
   1   1  -2   18.50    0.44
   0  -1  -2    6.10    0.17
   0  -1  -2    6.23    0.15
   0  -1   2    6.58    0.17
   0  -1   2    6.34    0.15
   0  -1   2    6.18    0.17
   0  -1   2    6.38    0.14
   0  -1  -2    6.57    0.14
   0  -1  -2    6.38    0.15
   0  -1  -2    6.24    0.17
   0  -1  -2    6.60    0.15
   0  -1   2    6.52    0.14
   0  -1   2    6.38    0.16
   0   1  -2    6.14    0.14
   0   1  -2    5.99    0.15
   0   1   2    6.28    0.14
   0   1   2    6.35    0.17
   0   1  -2    6.25    0.16
   0   1   2    6.32    0.15
   0   1  -2    5.75    0.15
   0   1   2    6.52    0.15
   0   1   2    6.12    0.19
   0   1   2    6.66    0.17
   0   1   2    6.42    0.14
   0   1   2    6.40    0.17
   0   1  -2    6.44    0.17
   0   1   2    6.34    0.15
   0   1   2    6.52    0.15
  -1  -1  -2   84.20    1.99
  -1  -1  -2   84.50    1.79
  -1  -1  -2   84.76    1.75
  -1  -1  -2   81.14    1.81
   1  -1   2   83.37    1.93
  -1  -1  -2   83.14    1.98
   1  -1   2   83.66    2.13
  -1  -1  -2   83.10    1.85
  -1  -1  -2   80.96    1.78
   1   1   2   83.99    1.79
  -1   1  -2   81.72    1.96
   1   1   2   83.01    1.87
   1   1   2   82.99    1.93
   1   1   2   84.53    1.75
  -1   1  -2   83.38    2.01
   1   1   2   81.79    1.81
   1   1   2   82.30    1.77
  -1   1  -2   82.66    1.83
  -2  -1  -2    3.59    0.09
   2  -1   2    3.48    0.11
   2  -1   2    3.82    0.10
  -2  -1  -2    3.56    0.10
  -2  -1  -2    3.42    0.10
  -2  -1  -2    3.52    0.11
  -2  -1  -2    3.50    0.13
   2   1   2    3.57    0.10
  -2   1  -2    3.71    0.09
  -2   1  -2    3.64    0.10
   2   1   2    3.59    0.11
  -2   1  -2    3.67    0.12
  -3  -1  -2    1.50    0.06
  -3  -1  -2    1.35    0.05
  -3  -1  -2    1.50    0.06
   3  -1   2    1.57    0.05
   3  -1   2    1.54    0.06
  -3  -1  -2    1.53    0.07
  -3  -1  -2    1.53    0.10
  -3  -1  -2    1.54    0.05
  -3   1  -2    1.53    0.06
   3   1   2    1.38    0.05
  -3   1  -2    1.65    0.05
  -3   1  -2    1.72    0.08
  -4  -1  -2   62.16    1.50
   4  -1   2   62.67    1.46
  -4  -1  -2   64.26    1.37
  -4  -1  -2   61.33    1.34
  -4  -1  -2   62.54    1.31
  -4  -1  -2   61.93    1.46
  -4  -1  -2   61.37    1.45
  -4   1  -2   58.85    1.47
  -4   1  -2   62.33    1.47
   4   1   2   61.79    1.48
  -4   1  -2   61.39    1.61
  -5  -1  -2   65.08    1.40
  -5  -1  -2   61.55    1.52
   5  -1   2   63.93    1.52
  -5  -1  -2   64.31    1.53
  -5  -1  -2   66.81    1.44
  -5  -1  -2   64.45    1.52
  -5  -1  -2   64.58    1.37
   5   1   2   64.83    1.52
  -5   1  -2   65.97    1.53
  -5   1  -2   63.60    1.54
  -5   1  -2   64.51    1.65
  -6  -1  -2    0.00    0.02
  -6  -1  -2    0.06    0.03
   6  -1   2   -0.04    0.02
  -6  -1  -2    0.04    0.04
  -6  -1  -2   -0.02    0.03
  -6  -1  -2    0.06    0.03
  -6  -1  -2    0.10    0.07
  -6   1  -2   -0.05    0.02
  -6   1  -2    0.03    0.03
   6   1   2    0.03    0.02
  -6   1  -2    0.02    0.04
   7  -1   2   46.04    1.09
  -7  -1  -2   45.81    1.02
  -7  -1  -2   46.02    1.11
  -7  -1  -2   44.24    1.16
  -7  -1  -2   45.10    0.99
  -7  -1  -2   46.59    1.09
  -7   1  -2   46.38    1.12
  -7   1  -2   44.44    1.18
   7   1   2   46.39    1.09
  -7   1  -2   45.68    1.09
  -8  -1  -2   34.19    0.78
  -8  -1  -2   34.20    0.75
   8  -1   2   34.60    0.83
  -8  -1  -2   32.36    0.92
  -8  -1  -2   35.26    0.90
  -8  -1  -2   34.54    0.85
  -8  -1  -2   32.52    0.83
  -8   1  -2   34.89    0.86
  -8   1  -2   32.72    0.83
   8   1   2   34.19    0.83
  -8   1  -2   34.35    0.90
  -9  -1  -2    3.29    0.13
  -9  -1  -2    3.25    0.14
  -9  -1  -2    3.43    0.13
  -9  -1  -2    4.03    0.25
  -9  -1  -2    3.12    0.15
   9  -1   2    3.19    0.12
  -9  -1  -2    2.95    0.13
  -9   1  -2    3.48    0.13
  -9   1  -2    3.13    0.13
  -9   1  -2    3.05    0.16
   9   1   2    3.27    0.12
 -10  -1  -2    0.74    0.07
 -10  -1  -2    0.93    0.09
 -10  -1  -2    0.68    0.15
 -10  -1  -2    0.93    0.10
  10  -1   2    0.99    0.09
 -10  -1  -2    0.80    0.08
 -10  -1  -2    1.02    0.08
 -10   1  -2    0.99    0.09
 -10   1  -2    1.42    0.12
 -10   1  -2    0.86    0.08
  10   1   2    0.99    0.09
 -11  -1  -2   46.33    1.31
  11  -1   2   48.45    1.17
 -11  -1  -2   49.76    1.28
 -11  -1  -2   48.33    1.07
 -11  -1  -2   48.61    1.11
 -11  -1  -2   48.56    1.20
 -11  -1  -2   48.18    1.18
 -11   1  -2   48.59    1.12
 -11   1  -2   47.69    1.17
  11   1   2   48.02    1.17
 -11   1  -2   46.70    1.07
 -11   1  -2   47.76    1.27
 -11   1  -2   50.31    1.21
  12  -1   2    1.71    0.11
 -12  -1  -2    1.97    0.14
 -12  -1  -2    2.01    0.12
 -12  -1  -2    1.78    0.24
 -12  -1  -2    1.91    0.13
 -12  -1  -2    1.75    0.12
 -12   1  -2    2.03    0.13
  12   1   2    1.79    0.11
 -12   1  -2    1.87    0.12
 -12   1  -2    2.10    0.15
 -12   1  -2    1.76    0.14
 -13  -1  -2    7.68    0.27
 -13  -1  -2    7.59    0.26
 -13  -1  -2    7.48    0.24
 -13  -1  -2    7.14    0.42
  13  -1   2    7.03    0.24
 -13  -1  -2    6.96    0.24
 -13   1  -2    7.52    0.28
 -13   1  -2    7.25    0.24
  13   1   2    7.23    0.24
 -13   1  -2    7.34    0.24
 -13   1  -2    7.28    0.27
 -14  -1  -2    0.15    0.09
 -14  -1  -2    0.02    0.15
 -14  -1  -2    0.18    0.08
 -14  -1  -2    0.23    0.08
 -14  -1  -2   -0.01    0.07
  14  -1   2    0.00    0.07
  14   1   2    0.17    0.07
 -14   1  -2    0.08    0.09
 -14   1  -2    0.07    0.07
 -14   1  -2    0.40    0.18
 -14   1  -2    0.18    0.08
 -14   1  -2    0.20    0.09
 -15  -1  -2   21.43    0.57
 -15  -1  -2   20.09    0.53
 -15  -1  -2   20.74    0.81
  15  -1   2   21.20    0.57
 -15  -1  -2   20.81    0.58
 -15   1  -2   20.12    0.54
  15   1   2   21.70    0.57
 -15   1  -2   21.21    0.59
 -15   1  -2   20.04    0.81
 -15   1  -2   22.06    0.57
 -16  -1  -2   -0.08    0.07
 -16  -1  -2   -0.08    0.09
 -16  -1  -2   -0.01    0.17
  16  -1   2   -0.09    0.07
 -16  -1  -2   -0.01    0.08
 -16   1  -2   -0.12    0.09
 -16   1  -2   -0.08    0.17
 -16   1  -2   -0.07    0.08
 -16   1  -2   -0.10    0.07
  16   1   2   -0.08    0.07
 -17  -1  -2    7.62    0.52
 -17  -1  -2    7.98    0.29
  17  -1   2    8.15    0.29
 -17  -1  -2    8.01    0.32
  17   1   2    8.32    0.29
  17   1   2    8.36    0.40
 -17   1  -2    7.64    0.32
 -17   1  -2    7.58    0.28
 -17   1  -2    7.03    0.51
 -18  -1  -2    0.13    0.11
 -18  -1  -2   -0.19    0.09
 -18  -1  -2   -0.09    0.18
 -18   1  -2   -0.12    0.10
  18   1   2    0.00    0.14
 -18   1  -2   -0.03    0.19
 -18   1  -2   -0.08    0.09
 -19  -1  -2    0.06    0.12
 -19  -1  -2   -0.08    0.10
 -19  -1  -2   -0.19    0.19
 -19   1  -2    0.21    0.13
 -19   1  -2   -0.01    0.21
  19   1   2    0.19    0.17
 -19   1  -2   -0.05    0.10
 -20  -1  -2    1.58    0.18
 -20  -1  -2    1.55    0.16
 -20  -1  -2    1.57    0.34
  20   1   2    1.74    0.25
 -20   1  -2    2.12    0.37
 -20   1  -2    1.33    0.19
 -20   1  -2    1.43    0.16
 -21  -1  -2    0.96    0.14
 -21  -1  -2    0.75    0.31
 -21  -1  -2    0.75    0.16
 -21   1  -2    0.92    0.30
 -21   1  -2    0.83    0.15
 -21   1  -2    0.61    0.16
 -22  -2   2    3.48    0.46
  22  -2  -2    3.16    0.36
 -22   2   2    3.62    0.46
 -22   2   2    3.65    0.23
  21  -2  -2    0.02    0.11
 -21  -2   2   -0.05    0.23
 -21   2   2    0.08    0.23
 -21   2   2    0.10    0.11
  21   2  -2    0.05    0.11
 -21   2   2    0.09    0.12
  20  -2  -2    4.35    0.23
 -20  -2   2    3.48    0.42
 -20  -2   2    4.39    0.22
  20   2  -2    4.12    0.33
 -20   2   2    4.44    0.22
 -20   2   2    4.97    0.27
 -20   2   2    4.29    0.47
  20   2  -2    4.57    0.24
 -19  -2   2    0.81    0.11
  19  -2  -2    0.51    0.11
 -19  -2   2    0.57    0.13
 -19  -2   2    0.65    0.26
 -19   2   2    0.56    0.24
  19   2  -2    0.43    0.11
 -19   2   2    0.70    0.14
  19   2  -2    0.49    0.18
 -19   2   2    0.64    0.12
 -18  -2   2    0.24    0.10
 -18  -2   2    0.20    0.09
  18  -2  -2    0.10    0.09
 -18  -2   2    0.15    0.19
  18   2  -2    0.06    0.08
 -18   2   2    0.13    0.19
 -18   2   2    0.25    0.11
  18   2  -2    0.26    0.15
 -18   2   2    0.25    0.10
 -17  -2   2    6.03    0.25
  17  -2  -2    6.34    0.24
 -17  -2   2    6.52    0.23
 -17  -2   2    6.28    0.45
  17   2  -2    5.99    0.24
 -17   2   2    5.92    0.23
  17   2  -2    6.04    0.34
  16  -2  -2    1.25    0.11
 -16  -2   2    1.33    0.24
 -16  -2   2    1.33    0.11
 -16  -2   2    1.26    0.13
  16   2  -2    1.46    0.13
  16   2  -2    1.15    0.18
 -15  -2   2    3.42    0.33
 -15  -2   2    3.89    0.19
 -15  -2   2    4.12    0.17
  15  -2  -2    3.85    0.18
  15   2  -2    3.86    0.25
  15   2  -2    3.96    0.18
 -14  -2   2    4.81    0.18
 -14  -2   2    4.74    0.20
 -14  -2   2    4.74    0.34
  14  -2  -2    4.75    0.19
 -14   2   2    4.95    0.21
 -14   2   2    5.02    0.19
  14   2  -2    4.89    0.19
  14   2  -2    5.32    0.27
 -13  -2   2    0.11    0.06
 -13  -2   2    0.12    0.05
 -13  -2   2    0.14    0.07
  13  -2  -2    0.07    0.06
 -13  -2   2    0.15    0.13
 -13   2   2    0.10    0.06
 -13   2   2    0.03    0.05
  13   2  -2    0.13    0.06
  13   2  -2    0.04    0.08
 -12  -2   2    5.01    0.19
 -12  -2   2    5.30    0.17
 -12  -2   2    5.09    0.30
 -12  -2   2    5.08    0.18
  12  -2  -2    5.28    0.19
 -12   2   2    5.09    0.20
 -12   2   2    5.38    0.18
  12   2  -2    4.91    0.18
 -11  -2   2    2.74    0.12
 -11  -2   2    2.81    0.14
 -11  -2   2    2.76    0.12
  11  -2  -2    2.69    0.12
 -11  -2   2    2.92    0.13
 -11  -2   2    2.90    0.23
 -11   2   2    2.74    0.14
 -11   2   2    2.49    0.13
 -11   2   2    2.66    0.12
  11   2  -2    2.50    0.12
  10  -2  -2   17.97    0.46
 -10  -2   2   17.59    0.51
 -10  -2   2   17.85    0.46
 -10  -2   2   17.25    0.57
 -10  -2   2   17.99    0.42
  10   2  -2   18.04    0.46
 -10   2   2   17.53    0.45
 -10   2   2   18.08    0.47
 -10   2   2   17.42    0.50
  -9  -2   2    0.00    0.03
  -9  -2   2    0.01    0.03
  -9  -2   2   -0.04    0.07
   9  -2  -2    0.03    0.03
  -9   2   2    0.02    0.03
   9   2  -2   -0.01    0.03
  -9   2   2   -0.03    0.04
  -9   2   2    0.01    0.04
  -8  -2   2    0.20    0.03
  -8  -2   2    0.10    0.07
  -8  -2   2    0.19    0.03
   8   2  -2    0.19    0.03
  -8   2   2    0.16    0.04
  -8   2   2    0.21    0.03
  -8   2   2    0.33    0.05
  -7  -2   2    7.94    0.29
   7  -2  -2    7.56    0.24
  -7  -2   2    7.81    0.21
   7  -2  -2    7.78    0.21
  -7  -2   2    8.09    0.19
  -7   2   2    7.94    0.21
   7   2  -2    7.85    0.25
  -7   2   2    8.05    0.23
  -7   2   2    8.26    0.24
   7   2  -2    7.97    0.26
   7   2  -2    7.83    0.21
   6  -2  -2    1.32    0.06
  -6  -2   2    1.37    0.11
  -6  -2   2    1.33    0.06
  -6  -2   2    1.28    0.05
   6  -2  -2    1.21    0.07
   6   2  -2    1.35    0.09
   6   2  -2    1.32    0.06
  -6   2   2    1.32    0.07
  -6   2   2    1.25    0.06
   6   2  -2    1.26    0.10
   5  -2  -2    1.46    0.07
  -5  -2   2    1.49    0.10
  -5  -2   2    1.61    0.06
   5  -2  -2    1.37    0.06
  -5  -2   2    1.49    0.05
   5   2  -2    1.47    0.09
  -5   2   2    1.50    0.06
   5   2  -2    1.52    0.10
   5   2  -2    1.51    0.06
  -5   2   2    1.64    0.07
  -4  -2   2   11.02    0.31
   4  -2  -2   11.40    0.31
  -4  -2   2   11.30    0.25
   4  -2  -2   10.94    0.28
   4   2  -2   11.43    0.30
   4   2  -2   11.76    0.32
  -4   2   2   11.82    0.28
   4   2  -2   11.38    0.28
  -4   2   2   11.55    0.31
  -3  -2   2   60.45    1.34
  -3  -2   2   59.99    1.41
   3  -2  -2   63.62    1.52
   3  -2  -2   66.01    1.69
  -3  -2   2   64.89    1.43
  -3  -2   2   62.45    1.44
  -3  -2   2   62.51    1.41
   3   2  -2   63.36    1.43
   3   2  -2   62.37    1.53
   3   2  -2   63.37    1.42
   3   2  -2   60.17    1.43
   3   2  -2   67.50    1.36
  -3   2   2   64.40    1.65
  -2  -2   2  327.42    7.02
   2  -2  -2  314.50    6.89
  -2  -2   2  312.09    6.94
  -2  -2   2  308.95    6.70
  -2  -2   2  317.19    7.15
  -2  -2   2  311.78    6.98
   2   2  -2  321.32    6.61
   2   2  -2  308.36    6.94
   2   2  -2  310.07    7.10
   2   2  -2  312.94    7.03
   2   2  -2  314.27    7.14
  -1  -2   2    0.83    0.03
   1  -2  -2    0.78    0.04
  -1  -2   2    0.91    0.08
   1  -2  -2    0.87    0.04
  -1  -2   2    0.78    0.03
  -1  -2   2    0.76    0.06
  -1  -2   2    0.82    0.03
  -1  -2   2    0.70    0.04
   1  -2  -2    0.84    0.05
   1  -2  -2    0.69    0.03
   1  -2  -2    0.72    0.02
  -1  -2   2    0.76    0.04
  -1  -2   2    0.78    0.04
  -1   2   2    0.87    0.03
   1   2  -2    0.83    0.04
   1   2  -2    0.86    0.06
  -1   2   2    0.80    0.05
   1   2  -2    0.81    0.03
   1   2  -2    0.75    0.04
  -1   2   2    0.91    0.04
  -1   2   2    0.80    0.08
   1   2  -2    0.74    0.04
  -1   2   2    0.81    0.02
   1   2  -2    0.83    0.08
[truncated: 3,928,528 more chars]
